# Supplementary material for: {μ-6,6′-Dimeth­oxy-2,2′-[propane-1,3-diylbis(nitrilo­methyl­idyne)]diphenolato}dimethano­ltrinitratonickel(II)europium(III) methanol disolvate
Source: Acta Crystallogr Sect E Struct Rep Online. 2008 Dec 20;65(Pt 1):m108. doi: 10.1107/S1600536808041445 (PMC2968012; doi:10.1107/S1600536808041445)
Supplement: Supplementary file 2 [file e-65-0m108-Isup2.hkl]

# 
# h,k,l, Fc-squared, Fo-squared, sigma(Fo-squared) and status flag 
# 
data_I
_shelx_title ' shelxl in P2(1)/c' 
_shelx_refln_list_code          4 
_shelx_F_calc_maximum      426.35 
_exptl_crystal_F_000      1744.00 
_reflns_d_resolution_high  0.7702 
 
loop_ 
 _symmetry_equiv_pos_as_xyz 
 'x, y, z' 
 '-x, y+1/2, -z+1/2' 
 '-x, -y, -z' 
 'x, -y-1/2, z-1/2' 
 
_cell_length_a    13.0615 
_cell_length_b    11.1049 
_cell_length_c    22.1215 
_cell_angle_alpha  90.000 
_cell_angle_beta   90.813 
_cell_angle_gamma  90.000 
 
_shelx_F_squared_multiplier     1.000 
 
loop_ 
 _refln_index_h 
 _refln_index_k 
 _refln_index_l 
 _refln_F_squared_calc 
 _refln_F_squared_meas 
 _refln_F_squared_sigma 
 _refln_observed_status 
   2   0   0    75291.34    77314.15   1672.83 o 
   3   0   0    56189.57    57610.77   1217.22 o 
   4   0   0    25202.43    24805.68    442.98 o 
   5   0   0    34827.89    34766.07    668.73 o 
   6   0   0     2821.33     2836.80     85.81 o 
   7   0   0    18529.32    18846.65    355.27 o 
   8   0   0     3363.23     3520.24     84.68 o 
  10   0   0     4400.58     4622.11    161.54 o 
   2   1   0     5300.90     5198.82     53.02 o 
   3   1   0    26418.59    26605.26    330.80 o 
   4   1   0    25391.60    24532.48    308.85 o 
   5   1   0     6175.90     5771.43     74.12 o 
   6   1   0    20251.93    19595.53    258.41 o 
   7   1   0     1645.79     1752.18     60.17 o 
   8   1   0    21252.55    21280.13    421.50 o 
   9   1   0     3194.50     3325.54     74.82 o 
  11   1   0     5520.72     5540.85    197.62 o 
  12   1   0     1909.63     2055.36    131.05 o 
   0   2   0     7669.72     7960.43     91.51 o 
   1   2   0     1603.10     1764.65     36.59 o 
   2   2   0     7602.67     7784.09     64.22 o 
   3   2   0    19166.12    18848.06    197.29 o 
   4   2   0    14902.05    15134.25    177.92 o 
   5   2   0     1852.60     1869.08     29.80 o 
   6   2   0    12516.04    12155.46    153.33 o 
   7   2   0    29739.80    28855.20    404.44 o 
   8   2   0     3266.11     3300.98     77.69 o 
   9   2   0    34614.58    34510.59    739.39 o 
  10   2   0     3803.33     3876.17    170.50 o 
  11   2   0     9941.98     9651.79    304.23 o 
  13   2   0     1787.44     2276.72    137.57 o 
   1   3   0     7999.65     7811.92    140.37 o 
   2   3   0     1044.80     1093.71     13.60 o 
   3   3   0     1495.77     1528.19     25.52 o 
   4   3   0     1234.14     1326.07     28.05 o 
   5   3   0     2127.57     1969.63     39.85 o 
   6   3   0     6164.19     6192.06     95.52 o 
   7   3   0     4731.52     4925.62     92.55 o 
   8   3   0     8690.59     8485.93    144.11 o 
   9   3   0     1073.18     1096.59     45.39 o 
  10   3   0     5564.23     5612.06    117.88 o 
  11   3   0      436.98      514.19     61.22 o 
  12   3   0     2349.86     3013.96    148.30 o 
  13   3   0     2110.06     2338.72     88.72 o 
  14   3   0       55.86       67.83     42.92 o 
  15   3   0     1947.53     1967.37    131.05 o 
  16   3   0      262.64      658.61    118.36 o 
   0   4   0    23141.67    23196.87    580.73 o 
   1   4   0     3344.12     3423.71     45.05 o 
   2   4   0     5113.76     5035.56     42.84 o 
   3   4   0    10290.64    10195.08     92.86 o 
   4   4   0       29.80       32.30      8.54 o 
   5   4   0    23676.92    25009.19    295.91 o 
   6   4   0      186.71      177.76     25.71 o 
   7   4   0     5275.24     5221.91     67.79 o 
   8   4   0      163.52      222.26     37.24 o 
   9   4   0      979.13      988.30     30.41 o 
  10   4   0     3351.13     3008.25     79.34 o 
  11   4   0     1658.78     1837.91    255.70 o 
  12   4   0      107.58      792.80    169.81 o 
  13   4   0      324.72      565.03    187.96 o 
  14   4   0      112.76      352.09    193.14 o 
  15   4   0      247.05      296.92    148.50 o 
  16   4   0      817.40      810.88     90.90 o 
   1   5   0     5312.05     5385.82     50.36 o 
   2   5   0      217.01      207.30      9.07 o 
   3   5   0     4183.86     4590.21     39.55 o 
   4   5   0     3813.69     3621.71     43.47 o 
   5   5   0      612.64      730.76     22.70 o 
   6   5   0     1263.35     1235.63     25.79 o 
   7   5   0     1037.10      986.42     53.48 o 
   8   5   0      124.32      133.24     16.09 o 
   9   5   0        4.75       12.52     17.88 o 
  10   5   0     1131.41     1045.58     74.34 o 
  11   5   0      149.00      177.07     25.91 o 
  12   5   0      673.06     1223.31    167.42 o 
  13   5   0       50.67       71.63     35.87 o 
  14   5   0      178.67      555.61    153.24 o 
  15   5   0        1.89      -42.88     42.88 o 
   0   6   0     8199.16     8344.27    109.68 o 
   1   6   0     1747.98     2013.99     25.00 o 
   2   6   0       40.80       75.66      6.68 o 
   3   6   0     1381.88     1425.12     22.01 o 
   4   6   0      461.59      415.71     31.32 o 
   5   6   0     1327.77     1261.19     36.43 o 
   6   6   0     4253.84     4313.83     78.29 o 
   7   6   0      427.81      408.64     24.22 o 
   8   6   0     2558.69     2614.13     51.63 o 
   9   6   0       99.94      162.99     26.04 o 
  10   6   0      110.36       81.44     19.17 o 
  11   6   0      308.39      375.07     89.12 o 
  12   6   0      190.87      183.13     42.45 o 
  13   6   0        5.73       26.02     19.48 o 
  14   6   0       69.79       59.27     32.91 o 
  15   6   0      158.94      103.49     49.01 o 
   1   7   0     8392.11     8237.35     88.31 o 
   2   7   0     6945.66     6756.55     78.51 o 
   3   7   0     3886.20     4194.02     57.55 o 
   4   7   0     9903.77    10111.72    128.93 o 
   5   7   0     1306.93     1321.81     25.35 o 
   6   7   0     1339.39     1380.26     26.76 o 
   7   7   0      964.06     1076.20     32.53 o 
   8   7   0     7392.90     7462.20     99.72 o 
   9   7   0      773.33      827.63     32.21 o 
  10   7   0      367.19      388.27     21.22 o 
  11   7   0       84.40       66.56     16.89 o 
  12   7   0      105.66       94.57     20.93 o 
  13   7   0      177.73      137.69     22.59 o 
  14   7   0      629.73      652.60     56.46 o 
   0   8   0      851.89      824.28     22.79 o 
   1   8   0       51.76       50.54      7.92 o 
   2   8   0     1861.04     1837.00     29.26 o 
   3   8   0     1113.81     1063.22     51.84 o 
   4   8   0     1716.84     1807.90     45.89 o 
   5   8   0     1089.40     1103.08     49.25 o 
   6   8   0     1138.08     1084.63     73.28 o 
   7   8   0     6609.58     6696.51     80.39 o 
   8   8   0      545.97      575.02     18.01 o 
   9   8   0     7125.51     6964.87    106.16 o 
  10   8   0     1088.11     1050.62     31.15 o 
  11   8   0     2186.08     2105.53     49.52 o 
  12   8   0     2013.09     2022.57     63.81 o 
  13   8   0      348.29      377.40     81.82 o 
  14   8   0     1466.46     1494.61    162.47 o 
   1   9   0    12943.63    13024.03    134.92 o 
   2   9   0       76.05       87.97      9.66 o 
   3   9   0     6062.79     6171.94    106.38 o 
   4   9   0      243.23      303.12     24.86 o 
   5   9   0     5607.00     5743.99     97.92 o 
   6   9   0     3618.52     3657.79     83.65 o 
   7   9   0     1992.80     2044.90     69.41 o 
   8   9   0     8618.41     8673.30    151.11 o 
   9   9   0      143.17      153.03     19.52 o 
  10   9   0     4086.06     3891.33    130.28 o 
  11   9   0     2363.27     2182.40    109.98 o 
  12   9   0      728.48      680.85    131.05 o 
  13   9   0     2942.08     2825.36    218.57 o 
   0  10   0     9844.35     9600.40    149.72 o 
   1  10   0     2182.89     2143.21     32.45 o 
   2  10   0     7577.39     7637.73    120.67 o 
   3  10   0     2393.21     2544.26    207.52 o 
   4  10   0     5048.61     5041.60    101.45 o 
   5  10   0     6308.84     6521.20    125.78 o 
   6  10   0       77.83       57.41     29.21 o 
   7  10   0     2922.36     3142.29    329.38 o 
   8  10   0      140.52      111.34     36.63 o 
   9  10   0     2158.35     2131.14     84.08 o 
  10  10   0      729.50      817.14     80.42 o 
  11  10   0     1111.79     1412.21    167.13 o 
  12  10   0      898.75      931.08    150.60 o 
   1  11   0    12548.36    12612.74    135.92 o 
   2  11   0     6370.92     6195.22    102.01 o 
   3  11   0     6881.00     6673.02    120.95 o 
   4  11   0     5694.86     5732.91    126.82 o 
   5  11   0       92.13       79.34     34.76 o 
   6  11   0     4741.45     4861.21    245.34 o 
   7  11   0      240.15      329.37     54.39 o 
   8  11   0     2107.71     2150.05    102.92 o 
   9  11   0      595.61      488.06    193.55 o 
  10  11   0     1159.92     1266.50    274.67 o 
   0  12   0     3373.42     3368.95    198.07 o 
   1  12   0      174.66      169.48     19.23 o 
   2  12   0     3062.83     3044.38     61.69 o 
   3  12   0      532.45      570.16     33.06 o 
   4  12   0     2528.58     2555.91     64.64 o 
   5  12   0     2209.06     2165.90     68.51 o 
   6  12   0      612.50      621.67     84.00 o 
   7  12   0     2692.76     2596.96    174.11 o 
   8  12   0       19.27      -55.49     68.55 o 
   9  12   0     1638.76     1574.28    296.78 o 
   1  13   0      376.50      373.97     57.16 o 
   2  13   0      128.43      174.57     64.77 o 
   3  13   0     1172.59     1302.19     81.66 o 
   4  13   0      607.43      554.15     38.70 o 
   5  13   0     1237.46     1262.05     48.96 o 
   6  13   0     1636.84     1674.74     69.02 o 
   7  13   0      370.83      361.17     63.87 o 
   0  14   0      539.29      421.78    172.02 o 
   1  14   0        0.63       45.23     50.30 o 
   2  14   0      843.14      846.58    106.61 o 
   3  14   0      284.52      288.87     78.91 o 
   4  14   0      553.22      554.22    140.13 o 
 -10   1   1     6088.24     6507.31    216.71 o 
  -9   1   1     2243.13     2436.87     99.16 o 
  -8   1   1     1865.28     2030.12     59.59 o 
  -7   1   1     1359.30     1240.80     35.83 o 
  -6   1   1      632.47      509.68     20.10 o 
  -5   1   1     9977.16     9625.38    114.30 o 
  -4   1   1    40139.21    41947.19    586.03 o 
  -3   1   1     1467.74     1536.48     29.03 o 
  -2   1   1    17632.09    18148.43    199.97 o 
   2   1   1     3776.20     3745.69     42.25 o 
   3   1   1    24807.23    24874.29    307.64 o 
   4   1   1     4550.71     4424.60     53.96 o 
   5   1   1      529.42      467.47     49.15 o 
   6   1   1      324.84      454.93     35.34 o 
   7   1   1     3848.42     4709.79    247.40 o 
   8   1   1     3071.54     3091.37     75.15 o 
   9   1   1     5316.36     5951.08    371.73 o 
  10   1   1      569.76      735.22     67.73 o 
 -12   2   1       26.50       87.99     56.33 o 
  -9   2   1     1997.24     2084.11     83.58 o 
  -8   2   1     6705.11     6921.06    117.28 o 
  -7   2   1     6133.58     6156.27     93.91 o 
  -6   2   1    18280.78    18988.53    248.57 o 
  -5   2   1     3472.30     3501.74     46.46 o 
  -4   2   1    16964.48    17017.72    205.12 o 
  -3   2   1    10475.35    10632.94    105.11 o 
  -2   2   1     6938.57     6975.97     54.17 o 
  -1   2   1     6639.90     6403.75     58.07 o 
   0   2   1    13912.73    13983.26    131.56 o 
   1   2   1     9943.03     9758.72     97.67 o 
   2   2   1      120.46      127.22      8.41 o 
   3   2   1      140.06      144.63     14.74 o 
   4   2   1     6199.25     6159.60     71.24 o 
   5   2   1     4813.81     4872.33     69.51 o 
   6   2   1    18404.68    19157.94    255.95 o 
   7   2   1      791.48      740.45     30.54 o 
   8   2   1     6656.05     6608.66    150.02 o 
   9   2   1       22.93      763.69    423.41 o 
  10   2   1     4645.17     4584.32    149.85 o 
  11   2   1      571.15      527.92     82.40 o 
  13   2   1     2099.03     9525.87    330.53 o 
  15   2   1     1239.21     1948.28    151.30 o 
 -16   3   1     2532.08     2568.28    180.63 o 
 -15   3   1        2.36      -48.65     64.71 o 
 -14   3   1     1940.88     2036.81    108.71 o 
 -12   3   1     3150.92     3554.24    522.68 o 
 -11   3   1     3727.87     4560.66    168.76 o 
 -10   3   1      868.95     2770.19    162.24 o 
  -9   3   1       20.96      159.20     70.99 o 
  -8   3   1     6438.14     6477.81    105.23 o 
  -7   3   1     2177.65     2277.70     51.12 o 
  -6   3   1     7223.41     7515.48    105.68 o 
  -5   3   1    11613.65    10979.65    142.78 o 
  -4   3   1     5371.24     5243.79     71.99 o 
  -3   3   1    20594.62    20971.27    201.93 o 
  -2   3   1     4543.55     4437.50     57.85 o 
  -1   3   1    21883.93    20505.38    449.89 o 
   0   3   1    10701.09    11178.63     98.91 o 
   1   3   1    12704.76    13053.96    114.64 o 
   2   3   1    23230.14    23782.60    233.14 o 
   3   3   1     4029.35     4222.10     43.31 o 
   4   3   1    33243.85    32920.52    395.28 o 
   5   3   1    25970.03    26650.97    351.17 o 
   6   3   1     2928.63     2881.37     55.17 o 
   7   3   1    18451.64    18020.41    278.35 o 
   8   3   1      776.28      933.83     67.75 o 
   9   3   1     3842.01     3881.81     79.95 o 
  10   3   1      920.22     2106.48    926.54 o 
  11   3   1     4169.20     4071.99    108.31 o 
  12   3   1      569.20      727.48    101.84 o 
  13   3   1      215.89      238.57     47.55 o 
  14   3   1      122.13     1517.46    137.52 o 
  15   3   1      650.78      903.83     77.36 o 
  16   3   1     1135.25     1072.86     91.02 o 
 -16   4   1     1080.65      994.72     66.64 o 
 -15   4   1     2443.04     2305.46    134.08 o 
 -14   4   1      270.15      311.36     49.14 o 
 -13   4   1     5036.01     4791.72    111.69 o 
 -12   4   1      377.67      354.33     25.87 o 
 -11   4   1     7614.24     7860.06    322.41 o 
 -10   4   1     1301.62     1305.90     43.21 o 
  -9   4   1     2577.23     2719.12     74.75 o 
  -8   4   1     7454.90     7397.43     91.22 o 
  -7   4   1     7202.58     7017.77     89.49 o 
  -6   4   1    15799.25    16081.59    176.94 o 
  -5   4   1      573.88      632.37     20.55 o 
  -4   4   1    32160.62    33377.56    474.53 o 
  -3   4   1    14148.30    14633.65    128.12 o 
  -2   4   1     5712.49     4957.87    218.31 o 
  -1   4   1     9071.84     9379.79     80.30 o 
   0   4   1     8265.55     8653.02     77.55 o 
   1   4   1    22155.23    21841.93    216.90 o 
   2   4   1    26212.32    26931.56    350.76 o 
   3   4   1    54332.50    57290.19    690.22 o 
   4   4   1     5187.02     5004.22     57.20 o 
   5   4   1    13177.82    12478.71    160.33 o 
   6   4   1    13817.60    13993.07    164.30 o 
   7   4   1     1440.96     1655.32     34.90 o 
   8   4   1     8291.61     8372.62    129.61 o 
   9   4   1       52.90       35.47     17.70 o 
  10   4   1      946.26      940.00     63.90 o 
  11   4   1       50.92       61.88     29.56 o 
  12   4   1     3325.59     3081.25     93.54 o 
  13   4   1     1078.27     1136.38     63.86 o 
  14   4   1     1435.73     1342.20     85.78 o 
  15   4   1     1645.38     1634.37    103.49 o 
  16   4   1      168.12      170.74     57.36 o 
 -15   5   1     2678.31     2796.24    115.43 o 
 -14   5   1     4701.72     4241.52    270.60 o 
 -13   5   1      351.37      380.28     25.85 o 
 -12   5   1    12917.06    12580.35    575.18 o 
 -11   5   1      741.17      779.18     35.60 o 
 -10   5   1    12324.27    12491.12    315.98 o 
  -9   5   1    11135.50    11149.80    420.94 o 
  -8   5   1     5563.58     5628.82    106.58 o 
  -7   5   1    28213.88    28777.90    440.44 o 
  -6   5   1        1.76       17.64      8.40 o 
  -5   5   1    21350.59    20574.66    341.74 o 
  -4   5   1    13880.48    15016.82    162.59 o 
  -3   5   1    14748.54    15679.29    169.92 o 
  -2   5   1    32607.18    33947.34    464.92 o 
  -1   5   1      208.14      177.15      8.52 o 
   0   5   1    19970.58    20544.55    213.54 o 
   1   5   1     7025.65     7216.70     65.57 o 
   2   5   1     9680.41     9569.49     82.99 o 
   3   5   1     3379.85     3597.93     34.95 o 
   4   5   1    18740.50    18939.75    231.85 o 
   5   5   1      766.00      778.83     22.04 o 
   6   5   1     9808.17     9784.60    108.23 o 
   7   5   1     3924.33     3908.53     53.31 o 
   8   5   1     7385.60     7323.66    113.98 o 
   9   5   1     9316.33     9672.69    155.65 o 
  10   5   1     1323.78     1336.95     44.89 o 
  11   5   1     9897.16     9966.63    176.30 o 
  12   5   1     2365.27     2487.58     60.65 o 
  13   5   1     5797.79     5742.58    121.80 o 
  14   5   1     4907.82     4701.52    126.34 o 
  15   5   1      292.29      330.21    138.85 o 
 -15   6   1     2172.55     2259.49    140.45 o 
 -14   6   1      976.88      970.32     61.23 o 
 -13   6   1     6273.74     6008.47    262.13 o 
 -12   6   1       41.80       42.14     17.31 o 
 -11   6   1    12683.41    12596.11    259.06 o 
 -10   6   1     5038.75     5145.43     76.11 o 
  -9   6   1    12864.52    13444.04    171.94 o 
  -8   6   1    10306.54    10774.99    131.06 o 
  -7   6   1     1712.69     1748.31     43.04 o 
  -6   6   1    18521.48    18693.16    224.04 o 
  -5   6   1     1350.12     1411.53     31.45 o 
  -4   6   1    16631.50    17246.76    279.98 o 
  -3   6   1     7246.19     7125.31     92.52 o 
  -2   6   1     1480.94     1311.83     27.72 o 
  -1   6   1    13692.92    13302.37    141.39 o 
   0   6   1     5952.23     6048.57     58.54 o 
   1   6   1     6667.30     6347.95     64.33 o 
   2   6   1      673.10      766.91     23.55 o 
   3   6   1    21547.62    22334.02    216.24 o 
   4   6   1     1845.97     1980.53     25.08 o 
   5   6   1    11169.61    11047.36    140.40 o 
   6   6   1     3588.87     3451.83     45.69 o 
   7   6   1    12083.91    11902.13    152.98 o 
   8   6   1    15876.53    16357.68    254.62 o 
   9   6   1       11.73       17.35     16.65 o 
  10   6   1    14170.13    15224.00    798.26 o 
  11   6   1      155.33      189.25     25.09 o 
  12   6   1     7761.07     7609.79    321.87 o 
  13   6   1     2478.63     2398.15     93.95 o 
  14   6   1     1257.42     1127.38    104.61 o 
  15   6   1     3401.53     3378.91    136.23 o 
 -14   7   1     1203.41     1214.73     66.58 o 
 -13   7   1       20.81       27.78     24.75 o 
 -12   7   1     1935.20     1920.90    116.59 o 
 -11   7   1      610.06      603.22     39.11 o 
 -10   7   1      611.85      683.19     52.14 o 
  -9   7   1      798.19      814.19     29.11 o 
  -8   7   1     5014.81     5000.68     75.37 o 
  -7   7   1     4527.62     4722.31     64.85 o 
  -6   7   1      608.22      588.27     28.10 o 
  -5   7   1    10913.08    11247.79    471.51 o 
  -4   7   1      444.24      466.66     50.46 o 
  -3   7   1    24824.38    25116.41    464.42 o 
  -2   7   1     3212.44     3175.54     57.05 o 
  -1   7   1    10786.42    10268.25    105.95 o 
   0   7   1    10306.25    10444.76    100.60 o 
   1   7   1     5264.91     5357.01     56.88 o 
   2   7   1    25076.52    25086.24    404.47 o 
   3   7   1     1395.59     1364.05     24.39 o 
   4   7   1    18036.27    17954.10    237.72 o 
   5   7   1    15318.44    15519.12    179.83 o 
   6   7   1     3581.07     3606.10     51.62 o 
   7   7   1    11263.58    11311.58    161.45 o 
   8   7   1       33.42       46.31     19.86 o 
   9   7   1     5997.55     6291.60    104.71 o 
  10   7   1       66.21       74.60     19.59 o 
  11   7   1     1785.03     1748.10     44.26 o 
  12   7   1      631.86      684.33     30.88 o 
  13   7   1      703.12      617.42     35.91 o 
  14   7   1      740.24      768.65     49.80 o 
 -14   8   1      175.43      171.55     98.93 o 
 -13   8   1     1229.73     1291.87    147.58 o 
 -12   8   1      225.63      116.82     40.77 o 
 -11   8   1      665.57      663.99     37.78 o 
 -10   8   1      124.08      164.97     15.75 o 
  -9   8   1      495.86      547.08     27.08 o 
  -8   8   1      226.91      273.00     15.38 o 
  -7   8   1     1302.50     1306.02     22.77 o 
  -6   8   1     1125.36     1172.81     49.17 o 
  -5   8   1     1231.33     1276.56     45.24 o 
  -4   8   1     9425.54     9610.26    158.34 o 
  -3   8   1      154.05      194.66     26.75 o 
  -2   8   1    12029.69    11662.18    179.78 o 
  -1   8   1     5590.09     5726.83     66.85 o 
   0   8   1     5049.48     5190.50     54.94 o 
   1   8   1    11604.01    11665.23    129.00 o 
   2   8   1       14.78       26.54      8.22 o 
   3   8   1    20623.51    20474.82    221.30 o 
   4   8   1     2279.23     2394.63     39.05 o 
   5   8   1     4984.13     5135.37     63.52 o 
   6   8   1     7447.91     7459.18     94.47 o 
   7   8   1       93.66      133.44     14.06 o 
   8   8   1     4105.24     3951.71     62.01 o 
   9   8   1       83.00      184.28     43.09 o 
  10   8   1     2470.25     2316.78     50.60 o 
  11   8   1      561.39      567.99     27.39 o 
  12   8   1      629.04      633.99     34.11 o 
  13   8   1      435.41      471.32     45.95 o 
  14   8   1      306.37      101.72    164.57 o 
 -13   9   1      230.94      226.02    109.87 o 
 -12   9   1     1608.67     1717.84    171.78 o 
 -11   9   1      242.47      209.10     31.79 o 
 -10   9   1     3482.79     3173.22    196.92 o 
  -9   9   1     1913.73     1955.55     39.68 o 
  -8   9   1      198.21      165.15     57.26 o 
  -7   9   1     4205.63     4557.42    276.80 o 
  -6   9   1       86.68       85.58     26.50 o 
  -5   9   1     4876.64     5028.23    181.86 o 
  -4   9   1     1772.12     1833.33     81.54 o 
  -3   9   1       46.50       41.58     21.15 o 
  -2   9   1       26.70       34.03     20.06 o 
  -1   9   1      752.15      712.40     22.69 o 
   0   9   1     1489.72     1416.13     24.31 o 
   1   9   1      109.33       98.37     10.59 o 
   2   9   1      813.28      788.77     14.05 o 
   3   9   1      147.99      175.18     10.27 o 
   4   9   1      337.66      323.27     26.46 o 
   5   9   1        1.42        4.86     20.15 o 
   6   9   1     2986.82     2573.25    239.38 o 
   7   9   1     1010.88      987.43     25.03 o 
   8   9   1      624.90      594.95     22.88 o 
   9   9   1     2085.76     2133.30     65.12 o 
  10   9   1        7.84        9.25     27.89 o 
  11   9   1     1989.49     1878.71    103.69 o 
  12   9   1      161.27      106.26     52.52 o 
  13   9   1      959.25     1128.47    163.17 o 
 -12  10   1       19.37       19.32     84.73 o 
 -11  10   1      909.59      849.14    146.41 o 
 -10  10   1      387.27      487.65    118.48 o 
  -9  10   1      453.44      564.00    120.34 o 
  -8  10   1     2956.82     3031.78    138.51 o 
  -7  10   1       24.84      879.70    489.05 o 
  -6  10   1     4262.75     4338.67    161.19 o 
  -5  10   1     1163.94     1129.33     50.51 o 
  -4  10   1      572.17      544.16     39.24 o 
  -3  10   1      490.86      513.48     30.10 o 
  -2  10   1       48.82       55.67     24.24 o 
  -1  10   1      735.33      775.35     18.63 o 
   0  10   1       44.12       51.43      8.19 o 
   1  10   1        5.15       21.13     10.80 o 
   2  10   1       16.41       21.47      8.40 o 
   3  10   1      564.50      592.66     35.05 o 
   4  10   1      477.31      550.24     33.97 o 
   5  10   1      598.84      525.11     32.56 o 
   6  10   1      158.57      129.50     36.85 o 
   7  10   1     1726.41     1720.60     63.03 o 
   8  10   1        4.18       18.04     30.91 o 
   9  10   1      990.17      998.81     67.53 o 
  10  10   1      948.16     1002.28    167.94 o 
  11  10   1       10.45       -7.09     51.35 o 
  12  10   1      921.33     1074.70    264.43 o 
 -10  11   1        1.88      -20.36     49.38 o 
  -9  11   1      173.67      149.52     58.19 o 
  -8  11   1       69.35      673.32    471.71 o 
  -7  11   1       13.36       10.96     37.53 o 
  -6  11   1       89.41       65.54     45.40 o 
  -5  11   1      117.23       97.75     27.08 o 
  -4  11   1      154.30      122.91     32.24 o 
  -3  11   1       57.21       46.55     25.25 o 
  -2  11   1        8.35       -2.08     24.12 o 
  -1  11   1        2.59      -18.19     23.30 o 
   0  11   1       15.22       22.61      8.67 o 
   1  11   1       38.23       43.33     10.02 o 
   2  11   1      779.76      782.60     26.12 o 
   3  11   1        1.21      -23.26     24.54 o 
   4  11   1      136.84       91.69     35.73 o 
   5  11   1       42.73       64.07     38.27 o 
   6  11   1      103.87      554.65    349.39 o 
   7  11   1       81.54       53.71     44.30 o 
   8  11   1        1.30      -14.97     33.25 o 
   9  11   1       86.09       31.27     30.85 o 
  10  11   1      183.48       80.33     40.93 o 
  -9  12   1      526.83      503.25     87.68 o 
  -8  12   1      926.21      733.52     94.85 o 
  -7  12   1       30.02      236.95    196.11 o 
  -6  12   1      650.17      517.56     62.92 o 
  -5  12   1      300.70      263.94     34.80 o 
  -4  12   1      214.63      197.31     30.08 o 
  -3  12   1      361.83      405.42     31.89 o 
  -2  12   1       62.97       59.02     26.30 o 
  -1  12   1      171.81      209.03     27.19 o 
   0  12   1      306.25      290.10     20.33 o 
   1  12   1       60.02       33.35     14.06 o 
   2  12   1      152.88      115.27     22.11 o 
   3  12   1       19.14       21.17     17.40 o 
   4  12   1       32.82       34.36     21.02 o 
   5  12   1      519.83      461.29     40.52 o 
   6  12   1        0.78       16.50     60.52 o 
   7  12   1      270.82      254.23     64.94 o 
   8  12   1      465.75      539.24     69.70 o 
   9  12   1      268.95      287.94     96.98 o 
  -7  13   1     1054.09     1062.43     77.67 o 
  -6  13   1      105.76       21.63     54.32 o 
  -5  13   1     1148.49     1096.35     45.95 o 
  -4  13   1       77.65       53.03     23.52 o 
  -3  13   1     1321.59     1334.72     42.41 o 
  -2  13   1      451.26      458.47     60.34 o 
  -1  13   1      637.25      652.14     64.86 o 
   0  13   1     1007.90     1034.25     73.62 o 
   1  13   1      173.47      145.72     49.26 o 
   2  13   1     1368.30     1494.85     96.53 o 
   3  13   1        3.79       29.71     54.03 o 
   4  13   1     1300.51     1391.66     49.52 o 
   5  13   1      390.31      348.64     82.25 o 
   6  13   1      374.13      348.60     55.74 o 
   7  13   1      887.98      905.29     82.51 o 
  -4  14   1     1671.00     1639.63    111.96 o 
  -3  14   1       26.92      -17.69     89.38 o 
  -2  14   1     2687.88     2732.62    160.49 o 
  -1  14   1     1271.78     1319.10     91.66 o 
   0  14   1     1592.89     1624.54     99.54 o 
   1  14   1     3124.84     3208.92    252.67 o 
   2  14   1        1.27       37.01     62.62 o 
   3  14   1     2459.78     2567.45    154.33 o 
   4  14   1      516.65      574.48     88.92 o 
  -9   0   2     1575.66     1669.10     57.92 o 
  -8   0   2     3729.62     3791.12    118.48 o 
  -7   0   2      304.30      459.35     29.38 o 
  -6   0   2     2375.00     2276.70     51.10 o 
  -5   0   2    14511.16    14105.22    250.35 o 
  -4   0   2     2460.02     2768.06     72.25 o 
  -3   0   2    82074.17    82707.92   2046.28 o 
  -2   0   2       10.06        9.40      5.65 o 
   2   0   2    31912.85    31073.82    560.09 o 
   3   0   2    19919.76    19177.39    338.95 o 
   4   0   2    11683.12    10751.91    178.65 o 
   5   0   2     1352.80     1268.29     39.03 o 
   6   0   2    60042.71    58699.09   1294.93 o 
   7   0   2     1889.73     1395.17     48.44 o 
   8   0   2     6681.95     6792.22    203.44 o 
   9   0   2    28940.57    29051.91    620.75 o 
  10   0   2       98.91      115.45     54.24 o 
  11   0   2     8304.86     7982.84    273.27 o 
 -12   1   2      618.42      755.10     90.55 o 
 -10   1   2       41.53       47.37     32.08 o 
  -9   1   2     9706.73     9627.58    268.85 o 
  -8   1   2     3321.75     3278.63     65.64 o 
  -7   1   2     4444.34     4126.19     94.23 o 
  -6   1   2    13961.89    13523.35    167.17 o 
  -5   1   2     3846.54     3436.00     48.89 o 
  -4   1   2    50191.84    51777.46    751.58 o 
  -3   1   2    10297.98    10257.88    112.24 o 
  -2   1   2    43412.64    44939.29    538.85 o 
  -1   1   2    10933.84    10726.91    124.16 o 
   1   1   2    46004.43    47400.11    640.39 o 
   2   1   2     2584.24     2198.11     26.51 o 
   3   1   2     3023.07     2979.97     38.70 o 
   4   1   2      261.94      306.09     18.88 o 
   5   1   2    82560.87    83849.98   1395.61 o 
   6   1   2    10836.13    10710.11    136.93 o 
   7   1   2    23599.78    22401.33    379.77 o 
   8   1   2    21744.18    21344.05    313.07 o 
   9   1   2     7081.61     8698.75   1587.72 o 
  10   1   2    11722.48    15290.60    336.00 o 
  11   1   2      179.19      214.25     49.40 o 
  14   1   2     3781.17     4051.36    195.53 o 
 -13   2   2     1879.64     2093.30    118.71 o 
 -10   2   2    14777.65    15116.45    314.65 o 
  -9   2   2      129.77      149.90     41.90 o 
  -8   2   2    32210.18    32041.86    647.24 o 
  -7   2   2    22802.74    24203.51    929.61 o 
  -6   2   2     3478.84     2923.86     47.19 o 
  -5   2   2    50267.49    49696.13    737.68 o 
  -4   2   2      817.46      869.56     41.27 o 
  -3   2   2     9786.26    10550.62    307.87 o 
  -2   2   2    33208.26    33047.17    370.08 o 
  -1   2   2     5607.57     5269.81     62.08 o 
   0   2   2    15991.84    16637.29    149.55 o 
   1   2   2      677.69      738.63     10.78 o 
   2   2   2      414.99      341.45     16.13 o 
   3   2   2       13.01       98.81     20.53 o 
   4   2   2     2604.10     2504.12     40.22 o 
   5   2   2        8.54       18.72     13.36 o 
   6   2   2    18868.32    18442.92    240.85 o 
   7   2   2      823.59      901.67     72.40 o 
   8   2   2    16541.73    16734.66    347.77 o 
   9   2   2     2154.12     2100.05    145.83 o 
  10   2   2    11869.18    11725.13    295.15 o 
  11   2   2    10634.54    12492.98    418.29 o 
  12   2   2      578.22     1663.88    213.92 o 
  13   2   2     8929.88     8912.05    316.80 o 
  14   2   2      538.18     1007.89    110.80 o 
  15   2   2     3731.65     3837.95    173.25 o 
  16   2   2     2280.45     2541.83    216.82 o 
 -16   3   2     1513.69     2285.38    435.14 o 
 -15   3   2      213.26      950.17    104.75 o 
 -12   3   2      207.23      532.11     70.99 o 
 -11   3   2     7507.49     7331.78    236.73 o 
 -10   3   2      242.08      202.04     43.76 o 
  -9   3   2    14801.51    14912.93    297.19 o 
  -8   3   2     3995.03     4305.75     74.81 o 
  -7   3   2     2600.58     2712.56     44.34 o 
  -6   3   2     2462.58     2333.40     39.31 o 
  -5   3   2      488.19      481.85     14.69 o 
  -4   3   2    21945.40    22346.09    229.79 o 
  -3   3   2     4464.88     4511.59     36.09 o 
  -2   3   2    12219.56    11461.48    151.98 o 
  -1   3   2    49657.99    52088.77    747.20 o 
   0   3   2     2871.15     3083.91     29.72 o 
   1   3   2    47754.20    48563.86    550.39 o 
   2   3   2     2533.84     2589.06     28.59 o 
   3   3   2    12237.83    11756.79    120.93 o 
   4   3   2        2.76       64.14     22.01 o 
   5   3   2    10924.22    10207.92    129.20 o 
   6   3   2     1101.69     1086.72     35.55 o 
   7   3   2    13546.31    13737.90    186.83 o 
   8   3   2     1441.35     1919.32    132.91 o 
   9   3   2     4230.57     4522.51    125.70 o 
  10   3   2     6753.76     6511.38    122.31 o 
  11   3   2     1190.40     1637.51    108.13 o 
  12   3   2     3610.95     3716.67    152.58 o 
  13   3   2        4.77      573.68    410.72 o 
  14   3   2     3089.55     3123.29    115.67 o 
  15   3   2     1299.07     1307.43    137.10 o 
  16   3   2      912.67     1009.66    111.03 o 
 -16   4   2      545.98      965.23    209.24 o 
 -15   4   2      463.71      595.86     50.98 o 
 -14   4   2     2050.04     2144.31    129.76 o 
 -13   4   2      378.45     3164.42    327.16 o 
 -12   4   2      553.44      617.28    134.37 o 
 -11   4   2      396.50      502.41     90.88 o 
 -10   4   2      535.76      592.42     44.93 o 
  -9   4   2      154.80      150.68     25.14 o 
  -8   4   2      453.55      472.89     39.45 o 
  -7   4   2       76.45      130.83     13.06 o 
  -6   4   2      207.57      258.24     11.49 o 
  -5   4   2        2.45       22.11      7.66 o 
  -4   4   2     8998.74     9169.44     85.22 o 
  -3   4   2      584.02      437.52     14.11 o 
  -2   4   2     1172.71     1345.55     27.30 o 
  -1   4   2    14415.67    13357.34    486.11 o 
   0   4   2     5270.79     5220.73     48.22 o 
   1   4   2     4984.45     4669.78     47.54 o 
   2   4   2    45841.20    48361.17    557.75 o 
   3   4   2      513.42      488.42     12.97 o 
   4   4   2    21739.91    21695.77    246.57 o 
   5   4   2     9573.32     9458.53    119.46 o 
   6   4   2     9452.00     9575.03    124.00 o 
   7   4   2     8147.83     8004.85    115.64 o 
   8   4   2     1200.39     1248.37     54.52 o 
   9   4   2     5354.22     5537.39    117.30 o 
  10   4   2      877.32      977.30     56.78 o 
  11   4   2      320.08      467.74     70.86 o 
  12   4   2      544.72      699.32    352.88 o 
  13   4   2        2.26      -19.74     33.50 o 
  14   4   2       13.01      421.02    317.50 o 
  15   4   2       55.12       64.16     47.12 o 
  16   4   2        1.38       22.02     29.25 o 
 -15   5   2      121.56      480.89    283.76 o 
 -14   5   2       12.46       40.56     37.94 o 
 -13   5   2      277.73      237.17     43.61 o 
 -12   5   2      557.47      512.02    132.56 o 
 -11   5   2      139.63      153.32     24.76 o 
 -10   5   2      131.58      137.40     29.81 o 
  -9   5   2      365.71      351.90     30.61 o 
  -8   5   2      144.43      205.41     57.30 o 
  -7   5   2       30.92       41.83     11.45 o 
  -6   5   2      137.74      173.83     13.30 o 
  -5   5   2     6015.74     6255.44     66.32 o 
  -4   5   2       13.19       22.74      8.53 o 
  -3   5   2      101.36       91.25     13.83 o 
  -2   5   2     6055.29     6531.74     91.46 o 
  -1   5   2     2543.54     2635.53     49.52 o 
   0   5   2       23.90       22.33      7.50 o 
   1   5   2       83.55      113.34      9.79 o 
   2   5   2    11036.74    11967.20    115.93 o 
   3   5   2     1133.33     1129.66     37.98 o 
   4   5   2      250.38      248.33     28.02 o 
   5   5   2     3935.53     4171.75     52.04 o 
   6   5   2     4830.28     4774.85     73.75 o 
   7   5   2     1568.15     1577.10     38.45 o 
   8   5   2      498.51      585.71     27.26 o 
   9   5   2      600.64      540.02     38.08 o 
  10   5   2      426.57      502.01     30.09 o 
  11   5   2      714.59      616.21     40.67 o 
  12   5   2      233.23      235.81     30.52 o 
  13   5   2       14.63       12.90     27.82 o 
  14   5   2        6.13       -6.46     26.67 o 
  15   5   2       17.23        0.27     25.47 o 
 -15   6   2       26.03       38.27     32.94 o 
 -14   6   2      653.20      757.86     73.67 o 
 -13   6   2      177.67      287.86     39.22 o 
 -12   6   2       45.57       36.35     14.38 o 
 -11   6   2      265.25      377.30    187.91 o 
 -10   6   2       27.95       24.88     20.58 o 
  -9   6   2      164.90      227.96     29.29 o 
  -8   6   2      538.66      529.36     34.16 o 
  -7   6   2     2185.45     2248.19     48.29 o 
  -6   6   2       10.49       27.67      7.88 o 
  -5   6   2     1147.41     1025.08     22.77 o 
  -4   6   2       46.90       74.09     18.19 o 
  -3   6   2     2235.54     2482.86     45.65 o 
  -2   6   2       73.61       93.55     16.56 o 
  -1   6   2      737.14      674.84     13.82 o 
   0   6   2      253.72      272.04     10.21 o 
   1   6   2     3943.27     3771.14     42.80 o 
   2   6   2     5214.20     5345.54     54.76 o 
   3   6   2      921.37      867.99     26.35 o 
   4   6   2     6311.45     6607.52    161.74 o 
   5   6   2      737.49      712.49     20.79 o 
   6   6   2      558.99      536.70     20.65 o 
   7   6   2     2661.21     2740.24     53.31 o 
   8   6   2     1055.75     1071.52     95.57 o 
   9   6   2     3076.33     3067.77     67.51 o 
  10   6   2      399.58      427.06     31.39 o 
  11   6   2       29.86       27.26     19.54 o 
  12   6   2      262.63      203.85     38.34 o 
  13   6   2      118.17      100.90     32.54 o 
  14   6   2        0.95        9.62     28.49 o 
  15   6   2        2.40       50.62     41.32 o 
 -14   7   2        2.94        6.61     28.85 o 
 -13   7   2     1695.14     1676.30    118.21 o 
 -12   7   2      260.59      292.56     72.82 o 
 -11   7   2      303.25      272.10     20.77 o 
 -10   7   2       48.54      146.60     61.13 o 
  -9   7   2      760.08      737.66     26.58 o 
  -8   7   2      921.29      917.25     23.40 o 
  -7   7   2     2805.55     2684.55     39.71 o 
  -6   7   2      322.36      307.66     34.61 o 
  -5   7   2     1038.79     1061.54     35.18 o 
  -4   7   2      737.10      680.42     59.30 o 
  -3   7   2     1850.26     1645.49     41.32 o 
  -2   7   2     5739.61     6114.38    132.99 o 
  -1   7   2       36.02       57.89      5.84 o 
   0   7   2     5426.35     5083.50     48.88 o 
   1   7   2     1804.80     1841.44     28.55 o 
   2   7   2     4067.10     4207.12     50.68 o 
   3   7   2    10642.17    11084.61    129.54 o 
   4   7   2     2049.82     2093.32     37.76 o 
   5   7   2     6281.20     6234.38     87.99 o 
   6   7   2     4237.46     4421.66     73.98 o 
   7   7   2      498.92      503.04     19.62 o 
   8   7   2     1967.75     1972.54     45.98 o 
   9   7   2     1532.23     1561.77     39.97 o 
  10   7   2      853.41      966.77     38.09 o 
  11   7   2       40.48       25.91     21.87 o 
  12   7   2      161.32      210.56     53.47 o 
  13   7   2      197.55      181.88     70.08 o 
  14   7   2       67.51       52.96     34.32 o 
 -14   8   2      354.58      378.02    112.66 o 
 -13   8   2     1422.65     1583.53    155.72 o 
 -12   8   2     1881.78     1845.86    111.25 o 
 -11   8   2      483.23      423.04     64.75 o 
 -10   8   2     3666.26     3333.97    195.21 o 
  -9   8   2      144.91      130.43     14.80 o 
  -8   8   2     6134.81     6169.71    104.67 o 
  -7   8   2     4869.42     5010.41    161.78 o 
  -6   8   2     2232.79     2166.91     53.81 o 
  -5   8   2     5918.66     6101.14    125.99 o 
  -4   8   2       84.54      165.25     73.68 o 
  -3   8   2     7959.76     7939.42    134.87 o 
  -2   8   2     1218.20     1265.02     31.16 o 
  -1   8   2     4455.75     4279.45     57.38 o 
   0   8   2     1818.78     1880.86     24.78 o 
   1   8   2       43.18       56.02      8.91 o 
   2   8   2     3409.12     3455.51     41.74 o 
   3   8   2      605.01      706.51     54.99 o 
   4   8   2     2749.25     2774.27     62.65 o 
   5   8   2       73.24       64.49     16.69 o 
   6   8   2     4457.50     4479.65     53.62 o 
   7   8   2       62.32       76.00     14.55 o 
   8   8   2     6750.54     6627.73    100.53 o 
   9   8   2     2869.25     2937.17     61.62 o 
  10   8   2     1851.20     1920.20     46.53 o 
  11   8   2     1849.24     1780.43     48.96 o 
  12   8   2       39.66       21.23     22.27 o 
  13   8   2     1907.15     1898.75     80.08 o 
  14   8   2      230.64      164.12     73.06 o 
 -13   9   2      616.53      773.73    135.47 o 
 -12   9   2     1478.16     1418.27    160.84 o 
 -11   9   2     3533.73     3492.24    216.71 o 
 -10   9   2      309.42      289.57    107.07 o 
  -9   9   2     8145.14     8274.50    347.76 o 
  -8   9   2     2356.09     2249.27    106.61 o 
  -7   9   2     5262.31     6980.46   1004.17 o 
  -6   9   2     5265.48     5212.02    332.98 o 
  -5   9   2      694.50      641.69     43.53 o 
  -4   9   2    11768.76    11682.23    219.47 o 
  -3   9   2     3610.28     3694.91     66.24 o 
  -2   9   2     6099.88     6167.77     93.12 o 
  -1   9   2      516.19      588.06     22.80 o 
   0   9   2     6134.37     6261.47     64.16 o 
   1   9   2     3492.98     3800.40     42.89 o 
   2   9   2     1432.84     1412.58     28.13 o 
   3   9   2     1129.99     1171.43     21.25 o 
   4   9   2      765.57      732.61     15.92 o 
   5   9   2     1932.15     1944.49     50.36 o 
   6   9   2      853.25      816.80     34.23 o 
   7   9   2     3757.28     3820.93     81.20 o 
   8   9   2       13.60       24.55     16.71 o 
   9   9   2     3903.63     3772.00     96.77 o 
  10   9   2     1883.84     1870.95     68.22 o 
  11   9   2      319.75      206.18     34.72 o 
  12   9   2     3137.23     3138.14    370.34 o 
  13   9   2      168.96      217.87    195.76 o 
 -12  10   2     1715.59     1880.31    290.03 o 
 -11  10   2       34.93       14.66    132.91 o 
 -10  10   2     1456.38     1513.49    100.56 o 
  -9  10   2      160.29      196.92     95.20 o 
  -8  10   2     2839.44     3561.24    613.12 o 
  -7  10   2      953.65      925.15     88.69 o 
  -6  10   2     2548.92     2621.79    102.34 o 
  -5  10   2     2739.12     2873.23     93.66 o 
  -4  10   2     1562.47     1489.71     49.18 o 
  -3  10   2    12692.89    12653.01    199.31 o 
  -2  10   2       20.16        3.17     17.59 o 
  -1  10   2    12756.99    12609.03    187.91 o 
   0  10   2     2424.75     2504.25     65.47 o 
   1  10   2     4170.17     4196.27     49.49 o 
   2  10   2     7495.87     7552.78     86.81 o 
   3  10   2     3386.39     3266.76     39.92 o 
   4  10   2     9102.51     8992.42    159.93 o 
   5  10   2      541.62      637.68     53.03 o 
   6  10   2     3899.33     3840.71     91.47 o 
   7  10   2     3308.21     3285.69    106.49 o 
   8  10   2     2116.62     2114.25     83.52 o 
   9  10   2     3047.94     3043.94    145.02 o 
  10  10   2      193.83      274.66     47.58 o 
  11  10   2     3548.98     3513.72    272.69 o 
  12  10   2       51.62       82.40    101.49 o 
 -10  11   2      191.35      171.36     61.94 o 
  -9  11   2      999.49     1035.04     84.21 o 
  -8  11   2      172.11      136.11     56.82 o 
  -7  11   2     1858.12     1898.05     89.92 o 
  -6  11   2     1405.05     1423.37     98.04 o 
  -5  11   2     1521.25     1716.07    201.98 o 
  -4  11   2     4308.69     4223.64     87.07 o 
  -3  11   2      165.97      128.14     29.00 o 
  -2  11   2     7848.47     7669.58    127.17 o 
  -1  11   2       21.91       25.92     16.74 o 
   0  11   2    11527.29    10986.70    141.30 o 
   1  11   2     5593.39     5627.31    110.71 o 
   2  11   2     2179.77     2119.04     73.73 o 
   3  11   2    10671.93    11238.29    173.08 o 
   4  11   2      676.19      641.05     90.42 o 
   5  11   2     6448.06     6437.43    135.10 o 
   6  11   2     1991.99     1967.23     67.94 o 
   7  11   2     3233.93     3309.10    114.00 o 
   8  11   2     3859.12     3919.85    137.35 o 
   9  11   2      313.64      256.97     47.60 o 
  10  11   2     2676.07     2680.81    108.00 o 
  -9  12   2      605.01      463.73     82.40 o 
  -8  12   2     1568.48     1444.20    139.55 o 
  -7  12   2     1739.55     1698.49     97.10 o 
  -6  12   2     1216.32     1065.13     61.20 o 
  -5  12   2     3626.60     3711.46     93.85 o 
  -4  12   2       23.56       10.93     30.41 o 
  -3  12   2     5085.86     5057.02    108.41 o 
  -2  12   2      729.29      707.07     37.40 o 
  -1  12   2     3970.23     3904.89    171.70 o 
   0  12   2     2162.45     2073.16     45.86 o 
   1  12   2      998.41      885.55     20.43 o 
   2  12   2     3384.39     3269.23    119.94 o 
   3  12   2      299.97      248.65     26.22 o 
   4  12   2     3695.27     3614.75    104.16 o 
   5  12   2       56.80       15.58     25.30 o 
   6  12   2     3467.92     3503.65    224.04 o 
   7  12   2      625.14      671.88     81.59 o 
   8  12   2     1086.00     1030.22     93.31 o 
   9  12   2     1309.76     1257.76    110.03 o 
  -7  13   2     1521.75     1412.10     74.45 o 
  -6  13   2     2508.01     2416.04     85.62 o 
  -5  13   2      457.69      465.72     46.38 o 
  -4  13   2     3724.83     3662.29     98.60 o 
  -3  13   2      459.86      493.47     42.35 o 
  -2  13   2     1191.34     1207.64     88.07 o 
  -1  13   2      871.32      879.94     71.32 o 
   0  13   2       24.23       43.75     42.28 o 
   1  13   2     1111.34     1167.70     77.79 o 
   2  13   2        1.98      -17.81     39.54 o 
   3  13   2      767.57      829.63     71.36 o 
   4  13   2      159.87      103.20     23.65 o 
   5  13   2     1095.97     1025.64     58.01 o 
   6  13   2        2.71       12.80     73.09 o 
   7  13   2     1308.87     1366.19    126.28 o 
  -3  14   2     1126.62     1074.41    133.73 o 
  -2  14   2      126.06       94.23     52.36 o 
  -1  14   2      660.43      677.24    130.11 o 
   0  14   2      342.40      266.25     64.98 o 
   1  14   2      294.03      314.94     88.45 o 
   2  14   2      400.68      349.85    150.60 o 
   3  14   2      250.28      266.52     81.93 o 
 -16   1   3       37.86       19.09     41.90 o 
 -10   1   3     1866.52     2187.80     99.86 o 
  -9   1   3     2260.07     2306.75     95.90 o 
  -8   1   3    10822.63    11305.49    153.93 o 
  -7   1   3        6.29       13.76     18.98 o 
  -6   1   3    11486.19    11524.88    213.47 o 
  -5   1   3    12507.93    13199.25    164.73 o 
  -4   1   3     1297.01     1426.52     25.66 o 
  -3   1   3    11044.79    10742.47    118.27 o 
  -2   1   3     1623.40     1834.30     29.06 o 
  -1   1   3    15630.17    16344.06    161.35 o 
   0   1   3    27316.80    28790.14    315.63 o 
   1   1   3     2107.37     2242.20     28.85 o 
   2   1   3     3078.51     3148.87     50.13 o 
   3   1   3       70.73      110.40     33.08 o 
   4   1   3     6286.07     6250.73     72.35 o 
   5   1   3     2706.32     2898.66     47.36 o 
   6   1   3     2065.44     2256.71     41.86 o 
   7   1   3        7.02       46.80     27.64 o 
   8   1   3      332.42     1358.63    126.25 o 
   9   1   3     4565.88     4504.09    118.54 o 
  10   1   3     4793.36     5599.89    166.98 o 
  11   1   3        0.88    10972.31    525.59 o 
  12   1   3     3632.07     7529.40    308.42 o 
  13   1   3      731.56     2058.76    142.17 o 
  14   1   3      108.91      846.35    113.82 o 
  15   1   3     1597.85     1408.95    139.20 o 
  16   1   3      108.34     1355.65    164.10 o 
 -16   2   3     1090.50     1219.01     92.88 o 
 -15   2   3       35.18       33.05     43.53 o 
 -14   2   3      190.82      330.53     75.88 o 
 -10   2   3       10.17       12.77     25.92 o 
  -9   2   3     5014.80     5095.33    162.01 o 
  -8   2   3     1469.35     1745.54     47.70 o 
  -7   2   3     8017.35     7754.11    164.68 o 
  -6   2   3       71.43       25.16     13.73 o 
  -5   2   3    16741.37    17034.72    516.36 o 
  -4   2   3    15435.46    16273.66    177.35 o 
  -3   2   3    34128.33    34933.28    526.49 o 
  -2   2   3    13833.08    13419.18    119.79 o 
  -1   2   3    27704.88    28862.55    316.56 o 
   0   2   3    14976.25    14392.48    127.79 o 
   1   2   3      391.08      405.46     11.00 o 
   2   2   3     2148.16     1985.24     24.62 o 
   3   2   3     7577.04     7839.51     92.77 o 
   4   2   3      419.06      504.28     18.48 o 
   5   2   3     7299.08     7250.18     90.59 o 
   6   2   3      721.52      976.02     28.05 o 
   7   2   3    16301.64    16203.25    323.82 o 
   8   2   3        0.44      156.52    133.03 o 
   9   2   3     9075.61     8519.47    183.79 o 
  10   2   3     1125.19     1281.52     74.68 o 
  11   2   3     3517.06     3465.46    198.67 o 
  12   2   3     1745.39     6866.05   1430.37 o 
  13   2   3      189.62      740.30    319.59 o 
  14   2   3     2073.92     2537.48    586.00 o 
  15   2   3        0.25      756.35     87.10 o 
  16   2   3     1570.48     1779.03    250.11 o 
 -16   3   3        2.52       17.54     53.68 o 
 -15   3   3     2738.83     2690.99    115.84 o 
 -14   3   3     1722.54     1617.05    104.51 o 
 -13   3   3     1204.35     1287.89     62.93 o 
 -10   3   3     7216.56     7191.90    152.90 o 
  -9   3   3       22.80       63.31     33.29 o 
  -8   3   3     2606.62     2587.48     69.84 o 
  -7   3   3      209.69      258.60     17.74 o 
  -6   3   3     5122.32     5010.40    112.43 o 
  -5   3   3        8.67       20.90      6.34 o 
  -4   3   3    14830.39    14719.82    156.59 o 
  -3   3   3      720.90      711.61     16.29 o 
  -2   3   3    49238.45    48834.35    552.70 o 
  -1   3   3     7017.31     6515.58    154.29 o 
   0   3   3     3292.08     3428.96     49.24 o 
   1   3   3    58138.03    58732.51    708.18 o 
   2   3   3     8852.17     9173.18     96.84 o 
   3   3   3    29102.96    29380.99    343.22 o 
   4   3   3    24245.21    23630.75    271.86 o 
   5   3   3     7497.10     7200.28     96.11 o 
   6   3   3    46014.20    45165.72    691.81 o 
   7   3   3      508.51      512.79     26.76 o 
   8   3   3    19989.71    19556.13    333.33 o 
   9   3   3     8532.62     8403.01    197.64 o 
  10   3   3      689.67      621.99     47.56 o 
  11   3   3     1933.64     1974.00     75.03 o 
  12   3   3      438.80      331.51    114.41 o 
  13   3   3     2463.91     2496.59     97.79 o 
  14   3   3       55.25      321.05    218.22 o 
  15   3   3      488.08      506.62     68.21 o 
  16   3   3        1.56       69.69     56.94 o 
 -16   4   3     2940.13     3030.02     99.40 o 
 -15   4   3        1.32      333.72    219.39 o 
 -14   4   3     5336.25     6113.77    328.65 o 
 -13   4   3     2054.10     1931.53    152.16 o 
 -12   4   3     6453.24     5935.86    385.33 o 
 -11   4   3     6852.79     6332.40    681.90 o 
 -10   4   3      344.61      373.92     63.89 o 
  -9   4   3     5054.05     5069.32    111.13 o 
  -8   4   3      239.58      243.46     16.53 o 
  -7   4   3     7173.27     7207.24    126.40 o 
  -6   4   3      487.72      503.94     13.57 o 
  -5   4   3     7756.01     7206.38     72.67 o 
  -4   4   3     2673.55     2389.90     26.46 o 
  -3   4   3     8614.09     8148.27    116.45 o 
  -2   4   3    47165.43    48479.18   1265.95 o 
  -1   4   3    10082.57     8967.17    266.58 o 
   0   4   3    49941.51    52439.57    927.94 o 
   1   4   3      211.07      175.92      8.65 o 
   2   4   3    43867.59    43726.15    555.57 o 
   3   4   3     3058.75     2597.96     68.90 o 
   4   4   3     8658.05     8329.15     92.27 o 
   5   4   3    38276.58    38428.91    553.70 o 
   6   4   3      276.01      296.09     20.56 o 
   7   4   3    14117.06    13948.59    161.95 o 
   8   4   3      301.38      392.49     47.19 o 
   9   4   3     3471.57     3300.92    121.98 o 
  10   4   3     2856.49     2762.00     81.00 o 
  11   4   3     1299.29     1266.79     58.77 o 
  12   4   3     5751.71     5638.11    166.99 o 
  13   4   3       58.61      111.02     40.37 o 
  14   4   3     2337.58     2372.43     97.21 o 
  15   4   3       49.16       56.60     53.88 o 
  16   4   3     1638.61     1584.63    113.22 o 
 -15   5   3     3028.96     2870.01     88.77 o 
 -14   5   3       88.34       49.59     34.05 o 
 -13   5   3     6626.36     5997.67    270.59 o 
 -12   5   3     1788.17     1895.37     71.63 o 
 -11   5   3     9054.94     8456.37    420.78 o 
 -10   5   3     8582.77     8351.01    239.94 o 
  -9   5   3     4036.13     3777.58    153.25 o 
  -8   5   3    20821.07    20328.14    269.34 o 
  -7   5   3     1497.20     1487.87     27.10 o 
  -6   5   3    23364.35    23054.32    271.77 o 
  -5   5   3    17000.09    17526.69    393.49 o 
  -4   5   3     6711.33     6913.84     73.16 o 
  -3   5   3    66034.97    69212.51   1276.49 o 
  -2   5   3      166.96      262.41     16.75 o 
  -1   5   3    64682.14    60953.85   2541.37 o 
   0   5   3     5132.26     5147.89     49.07 o 
   1   5   3    20715.74    20229.71    231.03 o 
   2   5   3      858.74      678.43     13.58 o 
   3   5   3     6304.72     6224.44     64.39 o 
   4   5   3     8404.95     8621.08    108.05 o 
   5   5   3       42.13      102.32     18.82 o 
   6   5   3     2638.28     2746.80    204.23 o 
   7   5   3     3009.01     2951.32     57.14 o 
   8   5   3     6513.62     6575.15    117.91 o 
   9   5   3      712.86      702.43     31.78 o 
  10   5   3     4896.63     5119.38    128.91 o 
  11   5   3     1688.83     1678.55     57.85 o 
  12   5   3     2811.87     2972.68     93.66 o 
  13   5   3     5993.42     5974.02    136.01 o 
  14   5   3      324.32      258.68     63.33 o 
  15   5   3     6312.57     6213.63    152.40 o 
 -15   6   3       23.08        6.28     29.07 o 
 -14   6   3     2638.52     2659.44     87.21 o 
 -13   6   3      350.65      386.11     40.93 o 
 -12   6   3     5920.39     5189.21    422.67 o 
 -11   6   3     4128.36     3978.21    197.16 o 
 -10   6   3     4576.68     4312.37    149.15 o 
  -9   6   3    14150.28    14082.50    283.04 o 
  -8   6   3      413.12      377.98     14.88 o 
  -7   6   3    16565.64    16373.04    268.83 o 
  -6   6   3     9390.86     9468.27    123.16 o 
  -5   6   3    11931.11    12180.50    217.73 o 
  -4   6   3    16166.10    16373.19    244.10 o 
  -3   6   3     6139.54     6194.75     92.46 o 
  -2   6   3    30551.87    30380.51    480.35 o 
  -1   6   3     3555.38     3785.84    142.71 o 
   0   6   3    19966.03    19107.89    226.36 o 
   1   6   3     8605.61     8480.71     94.66 o 
   2   6   3    12006.80    11766.39    115.95 o 
   3   6   3    14292.88    14488.28    149.30 o 
   4   6   3     2725.45     2940.25     48.45 o 
   5   6   3     4642.77     4463.27     65.28 o 
   6   6   3     2372.92     2434.45     46.72 o 
   7   6   3     6820.11     6705.99    107.24 o 
   8   6   3      243.68      255.65     25.24 o 
   9   6   3     9246.24     9119.15    147.42 o 
  10   6   3      353.96      362.85     37.83 o 
  11   6   3     4183.02     4146.05     90.22 o 
  12   6   3     3149.64     2993.18     78.46 o 
  13   6   3     1412.85     1396.46     58.83 o 
  14   6   3     5034.86     4905.58    110.70 o 
  15   6   3       42.70       57.21     36.43 o 
 -14   7   3     1007.10     1100.52     74.51 o 
 -13   7   3     1331.97     1296.16     82.12 o 
 -12   7   3     3582.84     3394.79    307.39 o 
 -11   7   3       67.43       39.65     15.41 o 
 -10   7   3     5204.17     4585.98    281.75 o 
  -9   7   3      844.77      950.68     56.77 o 
  -8   7   3     4640.85     4654.96     70.92 o 
  -7   7   3      528.86      543.85     22.85 o 
  -6   7   3     3131.44     3200.92     89.76 o 
  -5   7   3     2693.19     2753.02     77.90 o 
  -4   7   3     9562.26     9636.62    164.27 o 
  -3   7   3     6419.63     6496.05    109.08 o 
  -2   7   3     9523.33     9433.57    227.69 o 
  -1   7   3     7748.95     7845.55     95.45 o 
   0   7   3     4900.73     5002.38     55.27 o 
   1   7   3    25879.48    25557.51    441.15 o 
   2   7   3     1044.56     1025.95     20.94 o 
   3   7   3    19617.38    19655.84    196.73 o 
   4   7   3    22305.73    22234.50    265.18 o 
   5   7   3     2588.90     2622.95     61.28 o 
   6   7   3    17272.59    17344.63    261.27 o 
   7   7   3       17.01       22.18     15.91 o 
   8   7   3    14575.46    14583.95    228.75 o 
   9   7   3     2667.88     2767.17    131.79 o 
  10   7   3     1820.58     1771.24     49.76 o 
  11   7   3     3118.39     3159.99     75.60 o 
  12   7   3      501.59      585.22     34.95 o 
  13   7   3     3019.87     2982.94     80.67 o 
  14   7   3       61.14       57.56     33.01 o 
 -13   8   3     1479.39     1397.55    152.93 o 
 -12   8   3      528.52      536.53    112.19 o 
 -11   8   3     2659.13     2901.82    108.73 o 
 -10   8   3       46.40       36.38     30.06 o 
  -9   8   3     1336.07     1246.54     36.36 o 
  -8   8   3      119.57      105.39     31.86 o 
  -7   8   3     2803.94     4746.00   1012.78 o 
  -6   8   3      349.37      289.91     45.69 o 
  -5   8   3     3347.32     3418.03    264.45 o 
  -4   8   3      394.86      399.12     33.36 o 
  -3   8   3     2301.64     2156.79     56.97 o 
  -2   8   3     1259.04     1295.94     31.04 o 
  -1   8   3     3937.52     4029.58     67.14 o 
   0   8   3    12438.79    12752.64    126.45 o 
   1   8   3      289.07      333.36     14.69 o 
   2   8   3    15200.86    15798.77    310.54 o 
   3   8   3     3884.04     3813.59     55.98 o 
   4   8   3     8614.72     8671.69     97.99 o 
   5   8   3    14716.67    14892.74    186.93 o 
   6   8   3      436.74      456.20     24.72 o 
   7   8   3     7456.66     7456.46    102.78 o 
   8   8   3      516.21      531.53     32.45 o 
   9   8   3     3413.14     3311.40     77.60 o 
  10   8   3     1327.44     1388.62     45.65 o 
  11   8   3     1097.31     1025.46     42.62 o 
  12   8   3     1555.74     1586.27     91.53 o 
  13   8   3        6.65        9.52     28.64 o 
 -13   9   3      391.39      352.18    189.71 o 
 -12   9   3      173.75       31.66    137.80 o 
 -11   9   3      672.41      250.46    174.58 o 
 -10   9   3     2709.06     2873.54    305.39 o 
  -9   9   3      265.21      255.00     62.20 o 
  -8   9   3     3730.96     4286.97    411.89 o 
  -7   9   3      424.62      440.53     62.52 o 
  -6   9   3     4568.33     5091.66    522.34 o 
  -5   9   3     2739.06     2784.21     74.77 o 
  -4   9   3     1724.34     1775.37     92.95 o 
  -3   9   3      664.80      661.74     29.22 o 
  -2   9   3       81.60       67.76     23.74 o 
  -1   9   3     4267.05     4404.01     70.60 o 
   0   9   3      421.79      423.38     21.34 o 
   1   9   3     2084.39     2082.32     33.06 o 
   2   9   3     1672.20     1682.58     34.39 o 
   3   9   3       63.73       92.43     26.38 o 
   4   9   3     1044.11     1040.82     29.15 o 
   5   9   3       49.52       60.74     17.88 o 
   6   9   3      448.47      393.04     40.09 o 
   7   9   3       31.33       29.86     12.68 o 
   8   9   3     1438.93     1384.47     39.60 o 
   9   9   3        1.46       15.16     14.70 o 
  10   9   3     2721.27     2643.18     53.72 o 
  11   9   3      527.92      578.37     51.94 o 
  12   9   3      839.04      849.03     64.60 o 
  13   9   3      646.15      568.19    144.08 o 
 -12  10   3      339.16      239.29    112.43 o 
 -11  10   3       78.47      -19.04     53.01 o 
 -10  10   3      376.25      457.28    118.60 o 
  -9  10   3     1265.79     1341.90    231.49 o 
  -8  10   3       20.93       19.92     43.30 o 
  -7  10   3     3368.35     3390.53    139.36 o 
  -6  10   3     1251.39     1112.61     81.70 o 
  -5  10   3     2416.89     2386.70     63.16 o 
  -4  10   3     2070.61     1992.15     64.30 o 
  -3  10   3      414.08      392.90     28.14 o 
  -2  10   3     1166.65     1041.26     46.19 o 
  -1  10   3      135.27      177.01     19.94 o 
   0  10   3       71.04       69.71      9.83 o 
   1  10   3      335.60      360.74     16.48 o 
   2  10   3        1.11        4.86      9.78 o 
   3  10   3        0.89       -3.16      8.31 o 
   4  10   3     1382.24     1439.22     49.79 o 
   5  10   3      242.45      172.59     37.29 o 
   6  10   3       24.82       17.78     17.47 o 
   7  10   3       23.97       29.18     17.86 o 
   8  10   3      173.53      182.89     28.90 o 
   9  10   3      105.33       97.20     63.53 o 
  10  10   3        0.51       12.98     52.44 o 
  11  10   3      395.14      585.65    127.44 o 
  12  10   3      188.27      151.59     68.54 o 
 -10  11   3      199.30      202.68     79.01 o 
  -9  11   3       12.45      -27.45     49.14 o 
  -8  11   3      133.94      138.22     68.83 o 
  -7  11   3       13.47       34.75     42.11 o 
  -6  11   3       43.37       58.05     25.20 o 
  -5  11   3        1.04       -1.32     19.77 o 
  -4  11   3       97.74       94.95     22.61 o 
  -3  11   3      284.73      324.58     29.65 o 
  -2  11   3       12.79       -0.48     23.44 o 
  -1  11   3        4.50       26.03     16.06 o 
   0  11   3       66.79       49.06      9.25 o 
   1  11   3      282.97      320.45     29.01 o 
   2  11   3      596.34      607.53     25.66 o 
   3  11   3      230.73      208.34     22.45 o 
   4  11   3       27.10       35.42     13.95 o 
   5  11   3        0.92        2.50     29.75 o 
   6  11   3       20.70       16.52     28.80 o 
   7  11   3       83.54       90.33     37.24 o 
   8  11   3       70.15       76.95     38.94 o 
   9  11   3       65.18       76.33     39.78 o 
  10  11   3       12.72       43.45     71.36 o 
  -9  12   3      562.03      559.99    106.26 o 
  -8  12   3      266.98      239.43     66.04 o 
  -7  12   3     1995.61     2098.71     90.22 o 
  -6  12   3      206.67      184.10     48.52 o 
  -5  12   3      959.76      909.02     47.65 o 
  -4  12   3     1423.83     1500.31     49.68 o 
  -3  12   3        0.76      -14.00     21.88 o 
  -2  12   3     1122.99     1146.84     44.25 o 
  -1  12   3      790.59      845.43     31.10 o 
   0  12   3       68.41       89.82     21.07 o 
   1  12   3     1067.82      984.91     29.35 o 
   2  12   3      305.90      323.20     20.01 o 
   3  12   3       51.36      153.84     58.22 o 
   4  12   3       97.74       83.20     28.01 o 
   5  12   3        1.93      553.77    422.24 o 
   6  12   3       34.30      210.02    170.04 o 
   7  12   3       74.89       54.26     44.57 o 
   8  12   3       24.12       26.47     45.36 o 
   9  12   3      139.54      127.78     49.48 o 
  -7  13   3       19.77      -18.03     58.79 o 
  -6  13   3      588.62      559.94     53.79 o 
  -5  13   3       98.78       47.01     31.14 o 
  -4  13   3      639.98      656.14     48.26 o 
  -3  13   3      451.09      458.25     40.30 o 
  -2  13   3      275.59      310.48     47.57 o 
  -1  13   3     1007.71     1142.72     90.69 o 
   0  13   3        2.17       56.33     67.04 o 
   1  13   3      592.40      583.83     70.53 o 
   2  13   3      157.73      156.85     64.13 o 
   3  13   3      475.54      508.79     64.63 o 
   4  13   3      794.13      847.51     91.71 o 
   5  13   3      167.20       88.69     75.42 o 
   6  13   3     1309.19     1216.92     90.31 o 
   7  13   3       17.19       49.81     51.91 o 
  -3  14   3      683.69      764.35     71.97 o 
  -2  14   3      570.68      642.35    107.66 o 
  -1  14   3     1082.59     1072.61    114.29 o 
   0  14   3     2729.07     2790.10    210.89 o 
   1  14   3        8.58      -70.99     71.46 o 
   2  14   3     2152.39     2198.97    152.23 o 
   3  14   3      711.00      972.51    183.66 o 
 -16   0   4     2381.38     2420.34    146.88 o 
 -15   0   4     6882.42     6571.09    202.04 o 
 -11   0   4     7846.14     8059.42    259.54 o 
 -10   0   4     4621.27     4766.89    164.10 o 
  -9   0   4     3497.89     3294.85    119.64 o 
  -8   0   4     6354.08     6608.06    131.33 o 
  -7   0   4      138.89      220.39     24.84 o 
  -6   0   4     9875.91     9936.21    330.77 o 
  -5   0   4     1535.97     1561.65     44.77 o 
  -4   0   4     1669.79     1598.51     30.57 o 
  -3   0   4     1877.90     1915.59     32.91 o 
  -2   0   4      111.53      258.26     16.41 o 
  -1   0   4      122.93      122.95     12.57 o 
   0   0   4    32439.80    35872.50    662.18 o 
   1   0   4    72448.16    75498.88   1644.94 o 
   2   0   4     8930.26     9584.65    154.47 o 
   3   0   4    14355.87    14139.14    250.82 o 
   4   0   4    13709.71    12840.54    220.05 o 
   5   0   4    68444.16    69060.16   1588.73 o 
   6   0   4    48587.09    47459.52   1032.65 o 
   7   0   4     3748.60     3818.06    141.06 o 
   8   0   4    21882.11    20589.86    443.34 o 
   9   0   4     1206.13     1104.75     69.59 o 
  10   0   4    13109.17    12593.28    310.19 o 
  11   0   4    11930.78    11960.40    510.00 o 
  12   0   4     2239.22     2096.95    120.65 o 
  13   0   4     9212.64     8991.19    352.41 o 
  14   0   4      816.42      727.17    176.44 o 
  16   0   4        3.20       -3.16     57.40 o 
 -16   1   4     3036.54     2854.22    177.60 o 
 -15   1   4      475.70      429.67     33.30 o 
 -14   1   4     4273.60     4396.55    148.97 o 
 -12   1   4     9295.30     9463.72    311.45 o 
 -11   1   4     1260.33     1354.72     91.71 o 
 -10   1   4     4855.95     5237.10    124.65 o 
  -9   1   4     6719.21     6921.39    118.69 o 
  -8   1   4     3811.64     4187.88     94.56 o 
  -7   1   4    14434.95    14222.61    261.29 o 
  -6   1   4     5195.37     5908.27     68.79 o 
  -5   1   4    36662.45    36925.21    460.34 o 
  -4   1   4    12302.20    12168.54    239.37 o 
  -3   1   4    12042.67    11530.76    128.85 o 
  -2   1   4     9945.79     9745.99    103.45 o 
  -1   1   4      969.28     1017.39     13.63 o 
   0   1   4    35737.07    35538.26    408.12 o 
   1   1   4       40.08      163.47     18.31 o 
   2   1   4    17131.47    16935.41    205.36 o 
   3   1   4     2196.27     2031.20     36.70 o 
   4   1   4    18432.92    17655.52    218.76 o 
   5   1   4    27627.60    26769.49    365.13 o 
   6   1   4    10378.22    10179.88    161.62 o 
   7   1   4    19891.12    18159.87    249.93 o 
   8   1   4     1261.37     1462.89    105.50 o 
   9   1   4    13791.24    12960.50    195.82 o 
  10   1   4      489.62      463.49     56.69 o 
  11   1   4    13175.62    14274.55    797.52 o 
  12   1   4     5705.96     4929.53    154.48 o 
  13   1   4     2117.32     1857.47    190.99 o 
  14   1   4     3087.26     3090.73    130.99 o 
  15   1   4      377.84      443.05     74.72 o 
  16   1   4     2308.25     2246.80    131.21 o 
 -16   2   4      341.61      381.04     63.78 o 
 -15   2   4      710.80      806.78    116.38 o 
 -14   2   4     1179.97     1296.99     81.47 o 
 -13   2   4     2018.72     2073.05     94.97 o 
 -12   2   4      373.17      486.75     41.83 o 
 -11   2   4     7087.01     6887.50    151.25 o 
 -10   2   4      323.41      415.03     57.49 o 
  -9   2   4    25045.30    24778.56    705.76 o 
  -8   2   4    10270.17    10177.49    176.26 o 
  -7   2   4    11175.99    11502.60    174.86 o 
  -6   2   4    42341.16    42042.55    561.37 o 
  -5   2   4     1187.64     1506.50     37.66 o 
  -4   2   4    87079.80    90517.14   1726.95 o 
  -3   2   4    40653.79    40639.22    567.23 o 
  -2   2   4    32045.84    32124.14    582.51 o 
  -1   2   4      482.38      407.12     11.13 o 
   0   2   4     1730.18     1510.62     35.16 o 
   1   2   4    27402.83    26760.74    299.60 o 
   2   2   4     4348.13     4227.88     49.94 o 
   3   2   4     6331.95     6462.56     86.34 o 
   4   2   4    21646.80    21041.11    270.47 o 
   5   2   4     5724.28     5568.55     81.24 o 
   6   2   4     6424.96     6347.31     87.07 o 
   7   2   4      609.68      562.06     37.34 o 
   8   2   4     1519.05     1528.93     55.38 o 
   9   2   4     2313.03     2354.34     76.33 o 
  10   2   4     4133.47     4115.51    224.74 o 
  11   2   4       80.99      980.21    671.31 o 
  12   2   4    11065.15    11006.92    266.37 o 
  13   2   4     1191.15     1394.36    158.52 o 
  14   2   4     2423.15     2570.58    194.25 o 
  15   2   4     3313.11     3256.99    158.40 o 
  16   2   4      359.68      319.47     73.78 o 
 -16   3   4     1005.84     1043.17     63.85 o 
 -15   3   4      210.95      494.53    252.21 o 
 -14   3   4     1270.51     1735.28    220.17 o 
 -13   3   4        6.61       16.06     69.13 o 
 -12   3   4     1608.19     1652.90     92.18 o 
 -11   3   4     1053.28     1100.34     78.44 o 
 -10   3   4    11598.28    11622.46    236.51 o 
  -9   3   4     2358.51     2405.53     64.75 o 
  -8   3   4     4282.99     3944.06    190.68 o 
  -7   3   4    15147.01    15564.30    236.24 o 
  -6   3   4      234.73      229.30     24.90 o 
  -5   3   4    17177.98    17450.35    265.07 o 
  -4   3   4      713.01      539.85     18.12 o 
  -3   3   4    32725.74    32537.51    556.80 o 
  -2   3   4    28804.50    30083.28    608.95 o 
  -1   3   4     2088.84     2268.66     29.53 o 
   0   3   4    39104.15    38408.38    419.50 o 
   1   3   4     1422.23     1569.81     21.23 o 
   2   3   4    17420.90    17768.54    188.66 o 
   3   3   4     1222.83     1347.85     23.69 o 
   4   3   4     3888.91     3416.90     47.03 o 
   5   3   4     4726.06     4664.31     76.15 o 
   6   3   4     4751.06     4576.34     75.66 o 
   7   3   4     5145.23     4950.16     91.21 o 
   8   3   4     2795.98     2826.53     70.18 o 
   9   3   4     5565.46     5436.57    108.74 o 
  10   3   4      199.54      298.35    136.75 o 
  11   3   4     1636.36     1584.62     70.78 o 
  12   3   4      113.50      324.45    152.70 o 
  13   3   4     1218.36     1324.05    130.93 o 
  14   3   4     1110.92     1318.71     87.50 o 
  15   3   4      234.04      350.26     65.09 o 
  16   3   4     1301.10     1193.32     95.15 o 
 -16   4   4      560.00     1353.03    427.76 o 
 -15   4   4     1459.11     1518.34     67.53 o 
 -14   4   4        2.54       -0.03     29.05 o 
 -13   4   4     2034.89     2692.77    277.20 o 
 -12   4   4      877.22      708.59    111.96 o 
 -11   4   4     1374.39      898.63    275.60 o 
 -10   4   4     1269.05     1046.27     92.06 o 
  -9   4   4       35.08       47.91     10.45 o 
  -8   4   4      130.11      131.75     15.85 o 
  -7   4   4     3999.42     3598.52    155.71 o 
  -6   4   4      123.36      134.29     15.76 o 
  -5   4   4      745.20      878.57     33.72 o 
  -4   4   4       91.35      148.88     10.21 o 
  -3   4   4      128.32      146.52      4.53 o 
  -2   4   4       24.38       40.70      8.96 o 
  -1   4   4     1529.52     1336.09     23.21 o 
   0   4   4     4587.27     4431.77     48.29 o 
   1   4   4     4563.21     4401.13     60.83 o 
   2   4   4    12102.46    12532.03    121.34 o 
   3   4   4    14463.63    14805.04    159.60 o 
   4   4   4       17.80       17.48     10.22 o 
   5   4   4    15315.98    15353.84    500.00 o 
   6   4   4     9012.70     8904.52    117.74 o 
   7   4   4      619.59      544.47     43.99 o 
   8   4   4    13055.84    12686.75    266.49 o 
   9   4   4       24.35       30.12     34.61 o 
  10   4   4     2997.59     3063.59     87.03 o 
  11   4   4     1812.31     1873.75    225.90 o 
  12   4   4      125.72      120.22     40.77 o 
  13   4   4      255.52      670.00     80.30 o 
  14   4   4       79.74       68.53     47.09 o 
  15   4   4      150.12      144.53     53.89 o 
  16   4   4      187.11      195.72     63.13 o 
 -15   5   4        6.94       10.71     32.30 o 
 -14   5   4      199.70      107.82     41.47 o 
 -13   5   4      240.17      253.97     43.79 o 
 -12   5   4        1.89      132.02     83.18 o 
 -11   5   4     2497.81     2573.75     63.49 o 
 -10   5   4      262.14      204.31     26.87 o 
  -9   5   4     1599.88     1519.32     89.97 o 
  -8   5   4      922.29      851.93     49.02 o 
  -7   5   4      103.42      167.68     34.36 o 
  -6   5   4      138.50      136.78     25.71 o 
  -5   5   4     1464.47     1472.31     48.82 o 
  -4   5   4     4076.41     4108.23     41.92 o 
  -3   5   4       13.72      124.96     70.38 o 
  -2   5   4       54.67       92.23     47.09 o 
  -1   5   4        7.00       13.87      7.13 o 
   0   5   4      355.78      403.22     11.56 o 
   1   5   4       20.07        1.62      7.37 o 
   2   5   4      576.17      669.91     16.10 o 
   3   5   4     1464.66     1643.01     24.42 o 
   4   5   4     1847.51     1724.16     31.17 o 
   5   5   4     3333.53     3611.91     61.37 o 
   6   5   4      789.02      719.66     25.53 o 
   7   5   4     3760.00     3889.68     87.52 o 
   8   5   4      213.18      246.43     27.39 o 
   9   5   4       86.35       89.46     36.41 o 
  10   5   4     3367.70     3437.99     93.64 o 
  11   5   4      193.40      224.20     29.62 o 
  12   5   4      467.63      480.57     63.51 o 
  13   5   4        1.24       -9.49     31.64 o 
  14   5   4       39.44       42.66     34.40 o 
  15   5   4      124.29      121.33     48.30 o 
 -15   6   4      445.14      327.54     73.21 o 
 -14   6   4      228.43      208.89     48.26 o 
 -13   6   4      520.29      432.21     51.02 o 
 -12   6   4     1035.04     1641.95    336.47 o 
 -11   6   4      203.89      176.10     36.83 o 
 -10   6   4      497.05      379.10     32.12 o 
  -9   6   4       22.44       43.61     14.92 o 
  -8   6   4     1337.62     1225.15     78.02 o 
  -7   6   4       95.65      117.13     27.73 o 
  -6   6   4      493.88      520.67     17.44 o 
  -5   6   4      620.07      673.06     39.31 o 
  -4   6   4      366.06      397.65     21.73 o 
  -3   6   4      293.05      390.93     48.47 o 
  -2   6   4     2192.49     2315.86     39.66 o 
  -1   6   4     1028.17      952.06     38.65 o 
   0   6   4     8486.83     8145.72     81.90 o 
   1   6   4     3154.75     3139.20     36.62 o 
   2   6   4      950.60      866.74     36.43 o 
   3   6   4     7408.24     7620.89     78.93 o 
   4   6   4     2846.55     2843.85     44.95 o 
   5   6   4     4570.30     4550.84    164.73 o 
   6   6   4     1485.63     1515.77     34.70 o 
   7   6   4      241.13      295.45     29.41 o 
   8   6   4     1870.68     1848.21     57.42 o 
   9   6   4        2.66       20.72     21.82 o 
  10   6   4      726.34      721.34     45.65 o 
  11   6   4      528.96      513.99     40.03 o 
  12   6   4      804.63      887.50     44.24 o 
  13   6   4      198.59      211.64     35.05 o 
  14   6   4      119.25      111.33     37.97 o 
  15   6   4       90.21       99.62     35.78 o 
 -14   7   4     1686.50     1644.13    139.08 o 
 -13   7   4      347.40      561.81     76.49 o 
 -12   7   4      832.57      919.91    150.72 o 
 -11   7   4     1389.15     1821.05    404.32 o 
 -10   7   4      108.72      163.75     29.67 o 
  -9   7   4      224.53      412.95     39.28 o 
  -8   7   4     1326.05     1313.52     50.68 o 
  -7   7   4     2973.31     2821.57     50.40 o 
  -6   7   4       19.96        1.24     26.94 o 
  -5   7   4      705.25      649.67     27.91 o 
  -4   7   4      396.40      406.08     23.27 o 
  -3   7   4     1452.25     1404.75     39.30 o 
  -2   7   4       67.39       82.16     15.95 o 
  -1   7   4     5837.16     5796.49     77.84 o 
   0   7   4      349.11      371.22     12.64 o 
   1   7   4     2460.55     2409.02     32.80 o 
   2   7   4     5583.87     5606.48     65.58 o 
   3   7   4       84.33      102.19     13.52 o 
   4   7   4     6352.28     6184.57     89.19 o 
   5   7   4     3381.05     3246.11     61.71 o 
   6   7   4     2589.36     2649.15     50.47 o 
   7   7   4     3114.90     2944.09     69.41 o 
   8   7   4      341.81      389.44     34.00 o 
   9   7   4     2874.48     2875.96     67.11 o 
  10   7   4      717.32      817.51     36.85 o 
  11   7   4     1080.92     1131.81     69.16 o 
  12   7   4      911.20      941.98     92.71 o 
  13   7   4        0.84       -6.10     26.26 o 
  14   7   4      626.26      656.80     51.21 o 
 -13   8   4     1252.09     1367.52    236.73 o 
 -12   8   4      208.59      262.10    163.40 o 
 -11   8   4     2489.66     2445.70     79.32 o 
 -10   8   4       22.30       14.58     16.54 o 
  -9   8   4     3122.91     2993.50     47.60 o 
  -8   8   4     5904.33     5818.47    163.67 o 
  -7   8   4       34.85       20.92     35.44 o 
  -6   8   4     4838.05     4969.73    129.51 o 
  -5   8   4      239.96      217.08     51.93 o 
  -4   8   4     8039.01     7815.19    126.17 o 
  -3   8   4     5344.07     5316.28     83.42 o 
  -2   8   4      883.45      822.79     34.64 o 
  -1   8   4     5866.49     5768.00     78.19 o 
   0   8   4       41.40       46.19      8.30 o 
   1   8   4     5884.19     5867.56     78.54 o 
   2   8   4     1750.06     1741.95     37.90 o 
   3   8   4     4257.46     4151.28     54.93 o 
   4   8   4     4564.35     4549.48     54.56 o 
   5   8   4      570.90      522.48     21.73 o 
   6   8   4      406.39      418.73     25.47 o 
   7   8   4     2625.94     2697.57     52.78 o 
   8   8   4     2334.95     2374.60     51.52 o 
   9   8   4      381.55      406.60     45.34 o 
  10   8   4     2479.68     2429.47     57.37 o 
  11   8   4        1.38        0.57     18.28 o 
  12   8   4      970.07      948.06     43.12 o 
  13   8   4      551.54      544.28     51.34 o 
 -13   9   4       73.63       43.53     82.17 o 
 -12   9   4     1572.55     1665.70    158.98 o 
 -11   9   4       52.87      142.22     86.59 o 
 -10   9   4     3675.73     3616.37    146.05 o 
  -9   9   4      395.87      456.81     85.92 o 
  -8   9   4     4454.09     4439.19    148.78 o 
  -7   9   4     7961.04     7784.16    622.08 o 
  -6   9   4      900.80      792.22     66.69 o 
  -5   9   4     8667.96     8787.55    162.97 o 
  -4   9   4      949.05      999.18     35.34 o 
  -3   9   4     5063.38     4987.07     88.56 o 
  -2   9   4     9001.29     9129.81    137.45 o 
  -1   9   4     2756.10     2809.05     53.82 o 
   0   9   4     5070.11     4941.29     54.62 o 
   1   9   4       22.71       15.34     11.00 o 
   2   9   4     5523.23     5534.04     66.75 o 
   3   9   4     1217.79     1189.07     26.46 o 
   4   9   4     3226.71     3098.73     87.35 o 
   5   9   4     1737.64     1768.08     35.20 o 
   6   9   4      998.05     1133.30     28.73 o 
   7   9   4      711.59      736.36     27.82 o 
   8   9   4     1174.85     1110.97     29.89 o 
   9   9   4     1780.74     1832.32     41.51 o 
  10   9   4       11.21       -3.94     15.68 o 
  11   9   4     2278.58     2261.36     72.40 o 
  12   9   4      384.84      462.11     71.58 o 
  13   9   4     1744.83     1607.97    154.09 o 
 -12  10   4      326.07      272.34    102.42 o 
 -11  10   4     1858.42     1812.49    132.21 o 
 -10  10   4     1359.69     1251.67    164.68 o 
  -9  10   4      344.42      405.05     78.99 o 
  -8  10   4     2537.32     2372.24    189.82 o 
  -7  10   4      254.88      243.73     52.85 o 
  -6  10   4     5484.69     5321.53    179.64 o 
  -5  10   4      331.46      327.56     27.55 o 
  -4  10   4     3737.25     3720.14     74.56 o 
  -3  10   4     2793.59     2794.67     60.24 o 
  -2  10   4     4960.93     4829.97     84.41 o 
  -1  10   4     1872.33     1819.00     45.62 o 
   0  10   4     4323.76     3938.41    100.61 o 
   1  10   4     9178.98     8978.13     94.42 o 
   2  10   4      130.41      124.14     14.78 o 
   3  10   4     5966.65     5917.93     77.13 o 
   4  10   4       14.36        2.12      8.68 o 
   5  10   4     7064.85     7043.94    105.14 o 
   6  10   4     5398.78     5374.76     83.72 o 
   7  10   4      524.92      524.12     23.02 o 
   8  10   4     6440.97     6287.21    254.47 o 
   9  10   4        0.17       -3.97     36.74 o 
  10  10   4     4752.36     4956.84    277.69 o 
  11  10   4      975.11     1178.06     87.15 o 
 -10  11   4     1031.28      947.35    181.68 o 
  -9  11   4     2143.32     2054.44    138.64 o 
  -8  11   4       97.90      126.21     51.16 o 
  -7  11   4     2095.99     2022.01    165.27 o 
  -6  11   4        0.14        8.08     18.64 o 
  -5  11   4     1892.81     1821.88     52.82 o 
  -4  11   4      220.42      253.09     47.94 o 
  -3  11   4     3704.71     3563.29     72.36 o 
  -2  11   4      757.13      722.37     35.45 o 
  -1  11   4     3720.50     3594.13     63.10 o 
   0  11   4     2440.07     2347.58     62.68 o 
   1  11   4     2471.96     2287.66     39.59 o 
   2  11   4     8368.95     8405.02    105.37 o 
   3  11   4       68.50       35.78     12.80 o 
   4  11   4    11447.76    11008.57    134.50 o 
   5  11   4     2692.75     2538.77     79.72 o 
   6  11   4     2610.04     2498.54    124.05 o 
   7  11   4     6431.94     6428.33    201.72 o 
   8  11   4       19.22       42.28     32.85 o 
   9  11   4     4980.14     4909.96    113.93 o 
  10  11   4      348.31      409.08     52.23 o 
  -9  12   4     1364.83     1405.55    119.77 o 
  -8  12   4     2826.59     2656.57    118.72 o 
  -7  12   4      119.91       86.59     41.15 o 
  -6  12   4     4312.33     4237.70    112.75 o 
  -5  12   4        2.43        7.93     26.51 o 
  -4  12   4     4199.29     4001.97     81.09 o 
  -3  12   4     2094.31     2031.50     57.18 o 
  -2  12   4     2158.44     2055.74     62.72 o 
  -1  12   4     4104.69     3856.27     70.55 o 
   0  12   4      405.77      419.72     34.40 o 
   1  12   4     4212.10     4109.44     85.24 o 
   2  12   4      731.78      824.56     84.77 o 
   3  12   4     2666.80     2603.65     67.16 o 
   4  12   4      546.47      606.46     47.67 o 
   5  12   4     2063.72     2023.37     91.57 o 
   6  12   4     1162.96     1146.43     80.11 o 
   7  12   4      905.94      961.65     71.85 o 
   8  12   4     2816.18     2737.45    126.75 o 
   9  12   4        2.93       21.21     34.68 o 
  -6  13   4      161.05      148.89     60.36 o 
  -5  13   4     4545.79     4618.35    152.20 o 
  -4  13   4      745.71      788.60     39.83 o 
  -3  13   4     1786.79     1667.06     50.16 o 
  -2  13   4     3237.82     3116.05     80.08 o 
  -1  13   4       89.35       80.07     77.28 o 
   0  13   4     2915.50     2720.15    168.53 o 
   1  13   4      306.25      360.09     84.73 o 
   2  13   4     1144.82     1103.56    110.10 o 
   3  13   4      329.54      225.09    126.86 o 
   4  13   4     1092.06     1225.53    103.58 o 
   5  13   4      371.04      314.47     54.24 o 
   6  13   4      184.42      114.06     52.14 o 
  -3  14   4      230.60      235.81     72.94 o 
  -2  14   4      564.95      624.90     69.53 o 
  -1  14   4     1376.25     1251.66     91.05 o 
   0  14   4       67.04       -2.79     61.92 o 
   1  14   4      707.29      714.37    113.59 o 
   2  14   4       12.19       -5.82     58.43 o 
   3  14   4      710.77      630.11    104.05 o 
 -16   1   5       38.06       -3.26     54.70 o 
 -15   1   5      102.23       82.75     22.26 o 
 -14   1   5        2.07        1.96     21.40 o 
 -13   1   5        0.13       12.77     18.59 o 
 -12   1   5      904.68      832.78     63.08 o 
 -11   1   5     2468.37     2530.67     88.22 o 
 -10   1   5       87.22      104.53     24.88 o 
  -9   1   5     2250.95     2296.40     51.12 o 
  -8   1   5     2109.17     1991.15     51.26 o 
  -7   1   5     9331.30     9657.17     97.96 o 
  -6   1   5       41.86       85.52     11.24 o 
  -5   1   5     3701.87     3639.68     72.10 o 
  -4   1   5    21907.15    21233.83    255.21 o 
  -3   1   5     3968.20     4162.34     47.26 o 
  -2   1   5     3233.55     3303.76     42.87 o 
  -1   1   5      203.74      300.04     11.23 o 
   0   1   5     2490.99     2663.66     31.80 o 
   1   1   5   100003.80   106450.76   1821.00 o 
   2   1   5     1333.81     2775.33     58.65 o 
   3   1   5      465.69      388.99     20.02 o 
   4   1   5       40.86       32.23     13.27 o 
   5   1   5       37.69       42.58     17.32 o 
   6   1   5      152.16      178.64     24.72 o 
   7   1   5      121.08      105.96     20.38 o 
   8   1   5     1071.40     1033.17     45.68 o 
   9   1   5      159.34      166.22     40.49 o 
  10   1   5     1591.52     6289.15    599.46 o 
  11   1   5     3675.84     5003.04    438.01 o 
  12   1   5      188.51      703.31    232.43 o 
  13   1   5      743.63     4760.57   1915.58 o 
  14   1   5      354.36      776.38    227.16 o 
  15   1   5       25.99     1061.98    667.00 o 
  16   1   5      577.83      758.09    111.67 o 
 -16   2   5      352.45      294.45     97.53 o 
 -15   2   5      401.71      426.43     95.44 o 
 -14   2   5     1071.05      953.89     69.37 o 
 -13   2   5        8.29       28.95     13.57 o 
 -12   2   5     1179.64     1291.01    153.74 o 
 -11   2   5       12.46      211.12     74.25 o 
 -10   2   5    11348.13    11264.67    205.35 o 
  -9   2   5        1.79       26.01     17.69 o 
  -8   2   5     5074.38     5144.52    125.54 o 
  -7   2   5     7134.27     6369.32    488.34 o 
  -6   2   5     9571.45     9660.44    148.70 o 
  -5   2   5     4852.83     4745.90    198.49 o 
  -4   2   5     1252.29     1264.29     27.12 o 
  -3   2   5    23357.03    23792.65    416.56 o 
  -2   2   5     1525.31     1401.38     22.13 o 
  -1   2   5    20019.99    20029.43    199.17 o 
   0   2   5     5016.15     4865.26     45.81 o 
   1   2   5    23643.90    25112.85    285.67 o 
   2   2   5       52.25      119.74     17.36 o 
   3   2   5      240.11      344.06     32.53 o 
   4   2   5      521.78      503.45     44.95 o 
   5   2   5        2.45       37.48     20.11 o 
   6   2   5     8836.73     8949.58    490.64 o 
   7   2   5      716.92      768.62     48.88 o 
   8   2   5     2505.85     2548.18     65.11 o 
   9   2   5     1679.74     1608.91     47.26 o 
  10   2   5      484.16      425.78     56.83 o 
  11   2   5     2740.68     3297.19    544.58 o 
  12   2   5      306.29     1753.34    902.33 o 
  13   2   5     1778.20     1650.24     86.89 o 
  14   2   5       54.20      683.62    446.80 o 
  15   2   5     1291.98     1228.67     93.83 o 
  16   2   5      330.86      620.34    206.82 o 
 -16   3   5     3065.05     3314.17    247.32 o 
 -15   3   5     1463.52     1277.59    239.56 o 
 -14   3   5     1600.78     1957.33    191.43 o 
 -13   3   5     5442.34     4960.55    540.85 o 
 -12   3   5       27.78       13.50     14.51 o 
 -11   3   5    16381.56    16169.69    337.61 o 
 -10   3   5     3912.16     3978.69    106.14 o 
  -9   3   5      568.50      588.94     62.94 o 
  -8   3   5    11138.72    11653.11    599.27 o 
  -7   3   5       42.31       37.51     33.48 o 
  -6   3   5     7072.57     7005.23    109.23 o 
  -5   3   5     1979.02     1973.20     58.38 o 
  -4   3   5      676.69      441.90     28.22 o 
  -3   3   5     4830.57     4749.64     56.40 o 
  -2   3   5    13672.08    13258.87    153.37 o 
  -1   3   5       88.75      143.72     13.98 o 
   0   3   5    11415.93    11035.06    104.01 o 
   1   3   5      979.86      879.31     16.20 o 
   2   3   5     8774.85     8892.29     94.83 o 
   3   3   5    29614.78    28416.17    333.77 o 
   4   3   5     4254.33     4053.44     68.54 o 
   5   3   5    52552.45    53827.73    838.67 o 
   6   3   5       14.19       28.76     16.56 o 
   7   3   5    39167.05    39179.92    697.74 o 
   8   3   5    12470.69    13313.86    664.86 o 
   9   3   5     4697.68     4866.48    111.59 o 
  10   3   5    10835.46    11747.41    546.76 o 
  11   3   5       84.14       50.30     30.95 o 
  12   3   5     4232.46     4045.83    198.32 o 
  13   3   5     1503.35     1464.84     93.11 o 
  14   3   5     1670.87     1593.99    150.27 o 
  15   3   5     1384.26     1344.88    114.53 o 
  16   3   5      154.74      183.38     64.91 o 
 -16   4   5      314.66      475.05    141.87 o 
 -15   4   5     2771.76     2911.16    234.86 o 
 -14   4   5     2908.41     2899.36    122.09 o 
 -13   4   5     1588.73     2039.73    250.78 o 
 -12   4   5     6621.59     7109.16    158.25 o 
 -11   4   5       26.72       30.62     22.56 o 
 -10   4   5     6219.84     6346.70    327.39 o 
  -9   4   5     1844.08     1938.43     44.88 o 
  -8   4   5     2250.73     2575.10    311.40 o 
  -7   4   5     6494.14     6799.93    569.44 o 
  -6   4   5     2402.46     2219.77     53.32 o 
  -5   4   5    17715.74    17815.49    263.56 o 
  -4   4   5       26.46       40.72      6.23 o 
  -3   4   5    47302.36    49314.96    744.94 o 
  -2   4   5       75.15      209.27     28.89 o 
  -1   4   5    27020.88    27673.16    343.07 o 
   0   4   5    11569.79    11064.18    105.46 o 
   1   4   5     7613.65     6986.18     84.67 o 
   2   4   5    18825.21    17400.32    311.27 o 
   3   4   5     8938.09     9199.95    108.50 o 
   4   4   5    38518.42    38292.85    493.10 o 
   5   4   5     1050.16     1116.83     82.99 o 
   6   4   5    31387.32    31255.33    463.43 o 
   7   4   5     6425.39     6315.76    128.21 o 
   8   4   5    12564.26    12600.64    211.96 o 
   9   4   5     9736.43     9924.75    694.73 o 
  10   4   5       12.79        1.12     30.68 o 
  11   4   5     9326.29     9110.86    233.27 o 
  12   4   5       25.03       16.24     29.79 o 
  13   4   5     5176.28     5141.97    151.00 o 
  14   4   5     1585.46     1647.91    124.88 o 
  15   4   5     1145.46     1177.73     86.66 o 
 -15   5   5      821.07      831.65     65.75 o 
 -14   5   5     1099.80     1079.05     81.58 o 
 -13   5   5      981.61     1039.01     60.51 o 
 -12   5   5     1748.88     1689.16     68.41 o 
 -11   5   5     3809.93     4419.40    552.25 o 
 -10   5   5      407.90      399.54     35.70 o 
  -9   5   5     8870.93     8807.79    151.50 o 
  -8   5   5      888.26     1218.71     87.25 o 
  -7   5   5     9899.99     9732.76    158.29 o 
  -6   5   5    15333.70    15304.06    229.45 o 
  -5   5   5     4333.11     4323.12     51.02 o 
  -4   5   5    61891.79    62887.37   1359.05 o 
  -3   5   5     1188.98     1083.28     24.59 o 
  -2   5   5    63694.91    64725.95    928.64 o 
  -1   5   5    30485.34    29687.09    361.05 o 
   0   5   5    25854.07    25537.22    299.57 o 
   1   5   5    50614.01    52457.11    637.07 o 
   2   5   5       18.79       42.40     11.70 o 
   3   5   5    13116.64    12429.73    135.87 o 
   4   5   5     1417.87     1427.94     30.64 o 
   5   5   5     7000.23     6772.30     95.02 o 
   6   5   5     4538.11     4309.06     57.91 o 
   7   5   5     5494.10     5595.77     79.36 o 
   8   5   5     1861.10     1836.36     50.91 o 
   9   5   5      387.72      452.51     34.47 o 
  10   5   5     3801.14     3689.42     86.72 o 
  11   5   5      636.46      720.65     45.41 o 
  12   5   5     7710.66     7593.17    149.68 o 
  13   5   5        1.79       32.32     28.07 o 
  14   5   5     4862.59     4772.39    116.86 o 
  15   5   5     1025.60      984.63     60.57 o 
 -15   6   5     1375.23     1315.56    145.95 o 
 -14   6   5      844.67      805.25     61.96 o 
 -13   6   5      490.63      528.41     67.10 o 
 -12   6   5     2239.04     2249.68     80.69 o 
 -11   6   5      425.79      432.69     40.21 o 
 -10   6   5     5622.80     5610.13    125.53 o 
  -9   6   5      348.95      322.99     27.71 o 
  -8   6   5     6249.99     6548.12    180.43 o 
  -7   6   5    10550.33    10322.47    160.44 o 
  -6   6   5     4432.17     4424.02     68.94 o 
  -5   6   5    14980.61    15263.56    834.85 o 
  -4   6   5     2541.68     2507.55     49.02 o 
  -3   6   5    39403.99    39288.44    526.63 o 
  -2   6   5     5598.08     5822.11     77.91 o 
  -1   6   5    20214.97    19066.89    289.45 o 
   0   6   5    29393.91    29288.45    320.60 o 
   1   6   5     9496.66     9647.49    106.64 o 
   2   6   5    20380.39    19944.62    215.16 o 
   3   6   5      209.97      187.16     12.80 o 
   4   6   5    19104.90    19470.34    230.46 o 
   5   6   5     1829.94     1711.79     51.26 o 
   6   6   5     2914.16     2779.91     45.92 o 
   7   6   5       93.11      209.16     44.18 o 
   8   6   5     5315.38     5506.72    118.69 o 
   9   6   5     8784.43     8743.13    158.15 o 
  10   6   5      415.47      523.56     42.75 o 
  11   6   5     1730.72     1715.98     59.59 o 
  12   6   5        7.92        8.06     31.95 o 
  13   6   5     4446.30     4609.58    171.02 o 
  14   6   5      423.10      450.72     90.38 o 
  15   6   5     3299.79     3168.43    106.57 o 
 -14   7   5     1187.94     1144.12    117.08 o 
 -13   7   5     4329.64     4440.40    143.95 o 
 -12   7   5       15.72       15.46     30.03 o 
 -11   7   5     5256.53     5593.86    147.69 o 
 -10   7   5     1541.19     1545.50     63.83 o 
  -9   7   5     5913.76     5773.14    134.74 o 
  -8   7   5     1699.23     1728.01     60.17 o 
  -7   7   5     2157.74     2076.28     64.68 o 
  -6   7   5     9684.84     9843.08    231.20 o 
  -5   7   5      131.18      123.20     16.17 o 
  -4   7   5     5433.49     5466.66     92.24 o 
  -3   7   5     1003.53     1051.08     27.83 o 
  -2   7   5    15794.24    15865.77    199.19 o 
  -1   7   5       58.11       54.19     13.23 o 
   0   7   5     8253.48     8125.77     93.01 o 
   1   7   5     1999.96     2024.25     31.94 o 
   2   7   5     7874.01     8224.38    113.10 o 
   3   7   5    13862.15    13418.23    141.88 o 
   4   7   5      941.16      989.25     23.76 o 
   5   7   5    15116.84    15781.48    210.58 o 
   6   7   5      394.42      400.99     20.97 o 
   7   7   5     8481.47     8852.80    138.14 o 
   8   7   5     6236.37     6154.14    105.97 o 
   9   7   5     2388.21     2411.45     58.96 o 
  10   7   5     6769.89     6949.74    147.40 o 
  11   7   5       12.85       45.51     24.44 o 
  12   7   5     4641.79     4671.19    111.13 o 
  13   7   5     1018.42     1062.59     66.88 o 
  14   7   5     1527.53     1529.83     63.10 o 
 -13   8   5      360.17      369.64    104.05 o 
 -12   8   5     4310.45     4328.73    164.76 o 
 -11   8   5      464.15      357.63     48.95 o 
 -10   8   5     3857.60     3745.83     79.96 o 
  -9   8   5     2773.82     2799.91     48.30 o 
  -8   8   5     2112.12     1898.32     93.39 o 
  -7   8   5      775.75      847.63     67.37 o 
  -6   8   5      567.77      526.19     50.22 o 
  -5   8   5     3949.70     4399.64    227.92 o 
  -4   8   5       57.93       50.10     16.47 o 
  -3   8   5      508.31      502.79     29.23 o 
  -2   8   5      862.09      812.48     28.06 o 
  -1   8   5     1644.70     1698.90     37.52 o 
   0   8   5     1954.62     2006.14     33.56 o 
   1   8   5     7754.00     8040.98    225.38 o 
   2   8   5     7227.10     7438.49    180.66 o 
   3   8   5     2120.65     2126.84     41.45 o 
   4   8   5    10975.90    11241.77    149.12 o 
   5   8   5      284.03      326.46     27.50 o 
   6   8   5    10287.96    10778.60    177.21 o 
   7   8   5     2297.87     2224.54     49.17 o 
   8   8   5     6392.88     6642.76    129.61 o 
   9   8   5     4173.02     4187.57     89.43 o 
  10   8   5     1023.59      986.21     46.93 o 
  11   8   5     4209.10     4321.01    111.31 o 
  12   8   5      119.62      167.31     33.52 o 
  13   8   5     1504.62     1525.54     65.70 o 
 -12   9   5      130.20      205.77    163.17 o 
 -11   9   5      645.78      609.70     95.55 o 
 -10   9   5        2.07      539.87    458.56 o 
  -9   9   5     2553.49     2363.11    110.07 o 
  -8   9   5      474.67      940.07    418.64 o 
  -7   9   5     3304.80     3179.51    119.36 o 
  -6   9   5     2743.60     2587.64    123.94 o 
  -5   9   5     1199.35     1087.95     43.93 o 
  -4   9   5     5937.37     6170.41    366.86 o 
  -3   9   5      290.26      300.48     31.95 o 
  -2   9   5     1530.24     1642.29     45.32 o 
  -1   9   5     2991.41     2934.36     55.80 o 
   0   9   5     4212.90     3960.67     45.10 o 
   1   9   5     6011.79     5917.57     70.97 o 
   2   9   5        7.78       -1.46     11.26 o 
   3   9   5     1894.93     2090.64     93.93 o 
   4   9   5      944.16      973.56     57.62 o 
   5   9   5     1185.42     1243.97     30.99 o 
   6   9   5      615.19      646.22     25.83 o 
   7   9   5      846.92      917.20     36.02 o 
   8   9   5      258.60      297.89     23.34 o 
   9   9   5      989.57     1032.74     39.29 o 
  10   9   5      787.99      784.70     36.28 o 
  11   9   5      235.70      244.73     28.84 o 
  12   9   5      474.99      437.66     48.23 o 
 -11  10   5       25.31       12.95     65.37 o 
 -10  10   5      117.25       94.37     58.06 o 
  -9  10   5      105.23       37.12     63.08 o 
  -8  10   5     1259.02     1283.71    115.45 o 
  -7  10   5      348.56      273.03     94.35 o 
  -6  10   5     1041.76     1013.43     39.11 o 
  -5  10   5     1859.71     1933.67     76.52 o 
  -4  10   5       41.89       24.88     19.42 o 
  -3  10   5     1176.85     1197.77     47.81 o 
  -2  10   5     1342.91     1314.20     44.98 o 
  -1  10   5     2023.18     1999.89     44.93 o 
   0  10   5     2812.37     2441.31    119.69 o 
   1  10   5       10.49        7.77     11.63 o 
   2  10   5     1022.88     1084.16     36.18 o 
   3  10   5     3006.41     3072.53     74.30 o 
   4  10   5       16.57       12.64     16.89 o 
   5  10   5      969.79      880.46     40.39 o 
   6  10   5      450.02      507.75     32.99 o 
   7  10   5      166.83      228.59     21.40 o 
   8  10   5       20.36       21.52     17.48 o 
   9  10   5      218.55      206.63     33.00 o 
  10  10   5      136.17      256.94    100.72 o 
  11  10   5      256.83      271.34     84.18 o 
 -10  11   5       53.22       55.47     60.21 o 
  -9  11   5      244.68      262.10     78.93 o 
  -8  11   5        0.77      -26.92     62.92 o 
  -7  11   5       61.47       40.90     35.35 o 
  -6  11   5       54.84       54.81     25.31 o 
  -5  11   5      472.09      476.46     37.86 o 
  -4  11   5      196.16      261.67     31.88 o 
  -3  11   5      118.84       94.13     22.10 o 
  -2  11   5      636.05      691.32     34.90 o 
  -1  11   5        0.36      -11.59     19.07 o 
   0  11   5      110.76       98.45     21.57 o 
   1  11   5       15.70        5.48      8.79 o 
   2  11   5      492.69      513.63     20.86 o 
   3  11   5      246.45      234.25     18.82 o 
   4  11   5      103.01       79.12     15.60 o 
   5  11   5       12.96        2.67     12.26 o 
   6  11   5        2.55        9.20     55.89 o 
   7  11   5      166.20      337.46    121.41 o 
   8  11   5        3.84      -20.33     28.51 o 
   9  11   5       57.71      324.04    177.66 o 
  10  11   5       36.43       45.36     40.05 o 
  -8  12   5     1105.74     1087.88     76.39 o 
  -7  12   5       46.81       58.30     58.56 o 
  -6  12   5     1503.71     1349.88     51.61 o 
  -5  12   5      956.47      942.05     42.21 o 
  -4  12   5      453.16      503.61     47.34 o 
  -3  12   5     1469.62     1493.96     51.17 o 
  -2  12   5      484.78      512.73     36.15 o 
  -1  12   5      582.77      598.53     37.11 o 
   0  12   5     1820.64     1786.19     43.59 o 
   1  12   5       97.06       60.79     20.05 o 
   2  12   5      608.67      644.87     37.43 o 
   3  12   5      462.07      457.88     46.57 o 
   4  12   5      344.74      348.77     53.76 o 
   5  12   5      150.58      150.14     39.79 o 
   6  12   5       21.86       19.50     30.16 o 
   7  12   5        8.02       41.41     48.53 o 
   8  12   5       27.29       20.56     36.21 o 
  -6  13   5      316.95      295.41     85.30 o 
  -5  13   5       74.47       70.29     29.99 o 
  -4  13   5      788.07      815.67     59.35 o 
  -3  13   5       36.00       35.88     25.58 o 
  -2  13   5      613.41      643.60     35.43 o 
  -1  13   5      154.19      141.17     39.57 o 
   0  13   5      453.90      544.45    104.51 o 
   1  13   5      729.22      763.48    107.77 o 
   2  13   5       33.62       23.51     61.45 o 
   3  13   5     1001.77     1078.42    110.10 o 
   4  13   5        6.01      -16.29     54.00 o 
   6  13   5      204.75      485.91    230.09 o 
  -2  14   5       61.03       41.27     59.50 o 
  -1  14   5     1398.09     1376.77    106.19 o 
   0  14   5       20.82       59.12     79.61 o 
   1  14   5     1192.85     1139.87    214.38 o 
   2  14   5      514.76      603.57    104.98 o 
 -15   0   6      132.11      199.25     35.15 o 
 -14   0   6     9803.69     9098.03    248.13 o 
 -13   0   6     4496.14     4306.47    155.72 o 
 -12   0   6     5069.90     4828.11    162.01 o 
 -11   0   6    20404.54    19399.26    507.21 o 
 -10   0   6      584.06      527.37     39.36 o 
  -9   0   6    23965.67    23952.04    474.12 o 
  -8   0   6     5859.84     5894.10    112.08 o 
  -7   0   6     5920.56     5814.54    103.83 o 
  -6   0   6    12418.09    12692.70    208.21 o 
  -5   0   6      217.83      265.17     19.07 o 
  -4   0   6    12626.43    12075.55    431.42 o 
  -3   0   6     1234.22     1366.25     23.18 o 
  -2   0   6     2889.61     3255.72     57.68 o 
  -1   0   6     8159.43     8342.87    141.66 o 
   0   0   6    24915.96    24397.38    428.18 o 
   1   0   6      314.04      722.98     80.31 o 
   2   0   6      423.00      573.67     33.16 o 
   3   0   6     5446.63     5023.30     91.23 o 
   4   0   6    41413.36    40669.96    824.03 o 
   5   0   6    31222.35    30946.36    610.46 o 
   6   0   6     4424.80     4686.25    115.23 o 
   7   0   6    23070.64    21034.45    413.78 o 
   8   0   6       37.48       74.44     30.48 o 
   9   0   6    14941.45    15065.11    347.75 o 
  10   0   6    14280.51    13864.07    310.97 o 
  11   0   6     4997.96     4973.70    165.27 o 
  12   0   6    18532.56    18134.22    474.16 o 
  13   0   6      124.45      170.63     57.30 o 
  14   0   6     4317.71     4379.83    187.32 o 
  15   0   6      449.33      623.70    119.76 o 
  16   0   6     1329.63     1404.25    127.56 o 
 -16   1   6        0.46        5.82     51.67 o 
 -15   1   6     4410.55     4084.41    138.96 o 
 -14   1   6      343.43      354.44     24.87 o 
 -13   1   6     5277.54     4824.06    293.29 o 
 -12   1   6     3404.42     3290.74    126.28 o 
 -11   1   6     3562.32     3586.22     82.45 o 
 -10   1   6     8333.46     7999.89    136.84 o 
  -9   1   6      197.89      255.08     43.99 o 
  -8   1   6    10714.96    10253.98    157.84 o 
  -7   1   6     3284.79     3326.94     46.45 o 
  -6   1   6    14551.63    14094.20    380.90 o 
  -5   1   6    16527.29    15930.95    826.51 o 
  -4   1   6    10282.76     9958.97    115.37 o 
  -3   1   6    32837.13    34392.52    622.32 o 
  -2   1   6     9124.71     9392.03     97.14 o 
  -1   1   6     4618.98     4420.77     49.18 o 
   0   1   6     2988.41     3234.55     36.57 o 
   1   1   6   181777.17   186511.48   3726.96 o 
   2   1   6     5036.86     4755.15     63.61 o 
   3   1   6    38982.70    38052.46    541.67 o 
   4   1   6    16686.56    16135.79    217.07 o 
   5   1   6     3076.41     3570.29     55.46 o 
   6   1   6    28909.56    28321.29    407.69 o 
   7   1   6       26.91       50.70     22.95 o 
   8   1   6     8420.48     8198.78    156.75 o 
   9   1   6     1817.66     1769.21     56.35 o 
  10   1   6     6645.79     6417.14    117.24 o 
  11   1   6     5509.55     5367.89    119.49 o 
  12   1   6     1198.68     1185.73     75.59 o 
  13   1   6     6975.13     6861.65    164.94 o 
  14   1   6       62.14       73.10     46.94 o 
  15   1   6     2600.72     2464.23     92.44 o 
  16   1   6      292.29      199.34     55.21 o 
 -16   2   6     1069.91     1035.36    124.07 o 
 -15   2   6      208.63      227.88     50.28 o 
 -14   2   6     1126.69      996.75    190.87 o 
 -13   2   6      208.12      202.66     15.25 o 
 -12   2   6     2345.50     2153.94    163.85 o 
 -11   2   6     2897.64     2854.99    353.53 o 
 -10   2   6      488.42      488.91     28.78 o 
  -9   2   6     4043.63     3618.53    203.03 o 
  -8   2   6     5243.39     5377.89    112.30 o 
  -7   2   6    25434.00    25517.75    423.27 o 
  -6   2   6     2172.64     2266.45     43.14 o 
  -5   2   6    50323.27    50564.21    863.25 o 
  -4   2   6    33964.43    34099.91    459.57 o 
  -3   2   6    51632.57    52159.64    892.65 o 
  -2   2   6    28635.51    28625.65    332.23 o 
  -1   2   6       10.00       16.65      7.67 o 
   0   2   6    22147.98    21067.32    228.69 o 
   1   2   6    21889.36    22940.56    262.68 o 
   2   2   6    17997.21    18309.23    229.90 o 
   3   2   6    40018.12    39068.81    559.79 o 
   4   2   6      371.12      359.72     23.31 o 
   5   2   6    21462.00    21354.07    299.73 o 
   6   2   6     9728.08     9519.26    142.85 o 
   7   2   6     6926.15     6873.50    101.61 o 
   8   2   6      282.42      315.32     34.64 o 
   9   2   6       57.39      177.27     80.61 o 
  10   2   6      312.32      354.78     57.45 o 
  11   2   6     2177.97     2307.25     72.94 o 
  12   2   6     3028.31     3099.19    178.23 o 
  13   2   6      332.58      382.46    108.75 o 
  14   2   6     2481.32     2687.90    100.25 o 
  15   2   6       33.84       18.70     46.25 o 
  16   2   6     2260.80     2353.23    145.67 o 
 -16   3   6       16.39       47.25     54.46 o 
 -15   3   6     1132.95     1348.15    272.92 o 
 -14   3   6       64.27      974.90    576.10 o 
 -13   3   6      906.87     2911.18   1587.84 o 
 -12   3   6      579.20     1560.97    738.46 o 
 -11   3   6     1324.72     6195.04   5324.26 o 
 -10   3   6     6622.36     6551.42    125.56 o 
  -9   3   6     6300.46     6087.73    108.64 o 
  -8   3   6    14130.27    18484.64   2172.86 o 
  -7   3   6      230.61      325.05    107.45 o 
  -6   3   6    12732.47    12069.06    184.10 o 
  -5   3   6      401.52      406.34     39.10 o 
  -4   3   6    42290.85    44861.60    571.83 o 
  -3   3   6     7874.97     7651.41    132.53 o 
  -2   3   6     8310.95     8216.77    107.68 o 
  -1   3   6    11378.89    11365.37    247.19 o 
   0   3   6      932.78      966.16     15.16 o 
   1   3   6     2156.34     2147.22     29.37 o 
   2   3   6     7004.48     6597.33     75.82 o 
   3   3   6     7567.08     7551.51     86.00 o 
   4   3   6    19208.78    19715.25    264.73 o 
   5   3   6        9.00       26.20     16.62 o 
   6   3   6     9642.24     9667.35    156.51 o 
   7   3   6      142.52      231.59     36.44 o 
   8   3   6     3783.67     3950.11    132.45 o 
   9   3   6      491.33      446.60     59.50 o 
  10   3   6     2945.22     3324.76    238.58 o 
  11   3   6     1898.30     2049.31     89.37 o 
  12   3   6      344.27      385.18     88.92 o 
  13   3   6     1381.46     1355.95    100.36 o 
  14   3   6      107.83       86.61     72.86 o 
  15   3   6     1462.72     1328.06     96.29 o 
  16   3   6      173.67      523.60    344.63 o 
 -15   4   6       13.99     1228.07    860.20 o 
 -14   4   6     2667.00     2949.01    439.00 o 
 -13   4   6     1286.64     2137.99    916.30 o 
 -12   4   6      161.49      200.53     38.81 o 
 -11   4   6     5376.05     6462.49   1159.19 o 
 -10   4   6       12.29        3.28     19.34 o 
  -9   4   6     3578.46     3989.81    284.01 o 
  -8   4   6     3969.30     4430.59    169.79 o 
  -7   4   6       27.35       41.91     16.61 o 
  -6   4   6     1627.03     1793.40     83.48 o 
  -5   4   6      544.51      412.67     19.60 o 
  -4   4   6      673.50      575.91     20.08 o 
  -3   4   6      577.59      584.64     21.94 o 
  -2   4   6       26.26       87.35     12.08 o 
  -1   4   6     2326.81     2325.38     35.59 o 
   0   4   6      107.55      116.76      9.19 o 
   1   4   6     3749.94     3668.16     46.34 o 
   2   4   6    12303.21    12661.63    137.54 o 
   3   4   6      450.33      403.19     19.23 o 
   4   4   6     5459.59     5349.68     68.79 o 
   5   4   6     2991.38     2839.46     44.43 o 
   6   4   6      130.20      111.02     22.80 o 
   7   4   6     7973.54     7891.92    118.07 o 
   8   4   6      658.96      618.27     42.21 o 
   9   4   6     2855.26     2986.34    212.69 o 
  10   4   6     4082.19     4003.64    115.85 o 
  11   4   6       23.29       37.49     37.77 o 
  12   4   6      494.63      594.00     97.06 o 
  13   4   6       51.30       59.05     81.01 o 
  14   4   6     1002.64      903.68     92.79 o 
  15   4   6      756.07      701.16     78.72 o 
 -15   5   6      166.06      131.25     56.33 o 
 -14   5   6        3.33       18.03     43.28 o 
 -13   5   6      470.30      773.38    201.93 o 
 -12   5   6      725.00     1019.66     63.83 o 
 -11   5   6      102.97     1445.20    723.80 o 
 -10   5   6     2513.44     2726.61     75.04 o 
  -9   5   6      542.11      564.36     35.94 o 
  -8   5   6      721.02      841.59    122.54 o 
  -7   5   6      385.88      367.99     29.91 o 
  -6   5   6       46.71       65.34     12.94 o 
  -5   5   6     1276.56     1275.82     23.71 o 
  -4   5   6        5.12       22.02      4.79 o 
  -3   5   6      358.81      372.64     22.45 o 
  -2   5   6      677.99      622.66     25.84 o 
  -1   5   6     1212.44     1231.36     22.66 o 
   0   5   6      396.68      292.22     14.03 o 
   1   5   6       48.87       49.53      9.78 o 
   2   5   6     4449.55     4308.45     66.40 o 
   3   5   6     1744.72     1802.90     33.76 o 
   4   5   6     1440.97     1412.46     30.92 o 
   5   5   6       60.20       74.07     15.90 o 
   6   5   6      533.02      628.86     49.32 o 
   7   5   6       75.31       46.51     17.98 o 
   8   5   6     1825.34     1807.63     46.47 o 
   9   5   6      584.86      564.51     64.69 o 
  10   5   6       82.50      139.36     29.43 o 
  11   5   6     1786.83     1696.89     58.16 o 
  12   5   6      745.77      671.52     52.17 o 
  13   5   6      789.67      779.81     65.45 o 
  14   5   6       52.60       23.34     34.63 o 
  15   5   6        1.47       -2.56     32.91 o 
 -15   6   6      157.50      420.80     79.96 o 
 -14   6   6      868.97      759.46     59.87 o 
 -13   6   6      880.55      958.89     59.66 o 
 -12   6   6      148.05      644.74    347.06 o 
 -11   6   6      575.01      789.55    151.07 o 
 -10   6   6        8.95       15.40     21.68 o 
  -9   6   6     1147.92     1150.65     44.46 o 
  -8   6   6       34.50       32.05     35.13 o 
  -7   6   6      234.23      229.36     13.42 o 
  -6   6   6      370.28      350.83     16.27 o 
  -5   6   6       73.82       80.75     17.34 o 
  -4   6   6     1343.72     1313.72     39.35 o 
  -3   6   6       13.92       13.78     14.18 o 
  -2   6   6     2194.20     2152.30     38.09 o 
  -1   6   6     6905.57     6961.56     73.11 o 
   0   6   6      232.36      244.02     10.77 o 
   1   6   6      749.86      756.05     18.75 o 
   2   6   6      651.44      577.43     25.28 o 
   3   6   6       36.07       39.69     11.64 o 
   4   6   6     2245.03     2341.55     37.82 o 
   5   6   6      609.40      600.74     23.60 o 
   6   6   6     2328.65     2443.79     50.26 o 
   7   6   6      688.88      725.02     30.76 o 
   8   6   6        4.56        8.55     19.54 o 
   9   6   6     2873.34     3018.77    125.57 o 
  10   6   6      995.36      981.37     44.77 o 
  11   6   6      450.60      409.54     48.81 o 
  12   6   6      740.35      672.87     50.39 o 
  13   6   6      375.26      416.33     57.18 o 
  14   6   6      548.04      659.72     84.28 o 
 -14   7   6      247.35      216.01     88.45 o 
 -13   7   6     1156.41     1257.56     79.43 o 
 -12   7   6     1060.08     1839.34    566.33 o 
 -11   7   6       59.69       60.69     51.34 o 
 -10   7   6     1409.30     2006.52    212.92 o 
  -9   7   6      306.97      430.04     98.67 o 
  -8   7   6     2993.99     2924.72     68.10 o 
  -7   7   6     1714.44     1774.68     88.03 o 
  -6   7   6      798.84      793.84     56.22 o 
  -5   7   6      900.26      870.91     62.19 o 
  -4   7   6      143.92      154.05     19.66 o 
  -3   7   6     1093.50     1065.06     32.97 o 
  -2   7   6       34.87       38.57     18.73 o 
  -1   7   6     2814.07     2497.59    234.25 o 
   0   7   6     2027.73     2142.55     25.92 o 
   1   7   6      329.20      293.24     14.47 o 
   2   7   6       31.39       50.50     13.18 o 
   3   7   6     3000.43     3034.41     43.78 o 
   4   7   6     1701.63     1659.14     31.62 o 
   5   7   6      670.29      765.59     35.86 o 
   6   7   6     2797.62     2738.72    129.86 o 
   7   7   6        1.40        6.25     15.88 o 
   8   7   6     3249.46     3190.13     62.45 o 
   9   7   6     1355.53     1501.27     51.97 o 
  10   7   6      635.58      846.45    128.34 o 
  11   7   6     2250.01     2056.80     64.82 o 
  12   7   6        3.19       -5.96     24.92 o 
  13   7   6     1447.33     1439.19     60.56 o 
  14   7   6      282.97      218.03     53.69 o 
 -13   8   6      238.60      134.43    114.17 o 
 -12   8   6      929.74     2310.67    836.34 o 
 -11   8   6      199.41       77.27     94.21 o 
 -10   8   6      989.36     1015.95     41.06 o 
  -9   8   6      209.58      339.32     59.05 o 
  -8   8   6      184.73      666.64    347.76 o 
  -7   8   6    10684.08    10734.52    253.59 o 
  -6   8   6     1039.26      899.62    100.58 o 
  -5   8   6     3242.30     3173.18     57.42 o 
  -4   8   6     1736.78     1643.93     41.09 o 
  -3   8   6     3264.94     3349.78     61.94 o 
  -2   8   6    13493.14    13710.52    186.99 o 
  -1   8   6      102.76      128.48     17.43 o 
   0   8   6    11620.71    11412.04    120.81 o 
   1   8   6     2764.93     2698.29     41.79 o 
   2   8   6     4518.51     4596.64     71.03 o 
   3   8   6     8544.09     8239.60     91.40 o 
   4   8   6      392.06      414.52     24.97 o 
   5   8   6     4053.13     3924.24     71.04 o 
   6   8   6       17.03       43.36     20.10 o 
   7   8   6     1033.59     1086.22     36.51 o 
   8   8   6        5.75       30.70     22.25 o 
   9   8   6     1210.77     1185.21     60.51 o 
  10   8   6      246.46      265.06     33.33 o 
  11   8   6      821.73      777.34     55.66 o 
  12   8   6      501.11      503.96     53.62 o 
  13   8   6      278.12      261.12     38.68 o 
 -12   9   6      640.05      509.15     79.25 o 
 -11   9   6      842.76      745.45    111.38 o 
 -10   9   6     1286.74     1138.97     87.25 o 
  -9   9   6     1146.15     1170.22     85.75 o 
  -8   9   6     4773.59     4687.79    149.49 o 
  -7   9   6      341.43      443.25    162.01 o 
  -6   9   6     8020.47     7893.69    153.23 o 
  -5   9   6     1207.11     1264.23     37.98 o 
  -4   9   6     5290.82     5363.33     88.53 o 
  -3   9   6    11959.98    12141.98    230.18 o 
  -2   9   6       23.06       35.36     18.29 o 
  -1   9   6    13646.88    13217.95    185.85 o 
   0   9   6      792.45      688.03     23.04 o 
   1   9   6     4564.13     4544.98     70.58 o 
   2   9   6     8869.39     8736.19    100.63 o 
   3   9   6      466.97      544.03     26.98 o 
   4   9   6    10298.99    10144.25    132.98 o 
   5   9   6       66.19      128.99     41.40 o 
   6   9   6     3675.90     3823.34     64.23 o 
   7   9   6      448.62      408.57     53.92 o 
   8   9   6      927.23      994.40     67.86 o 
   9   9   6      347.39      302.10     27.57 o 
  10   9   6      754.96      726.25     37.19 o 
  11   9   6      781.21      747.87     45.53 o 
  12   9   6      909.22      945.53     76.05 o 
 -11  10   6     1942.84     2045.78    117.44 o 
 -10  10   6      194.00      202.11     79.97 o 
  -9  10   6     3412.82     3575.11    280.49 o 
  -8  10   6      385.66      410.01     82.93 o 
  -7  10   6     3184.59     3209.23    150.76 o 
  -6  10   6     2098.79     2054.96     54.90 o 
  -5  10   6     3046.56     3013.82     73.47 o 
  -4  10   6     5751.84     5746.62    108.65 o 
  -3  10   6       75.55      119.76     24.76 o 
  -2  10   6     4832.07     4744.32     80.63 o 
  -1  10   6      614.64      646.77     29.71 o 
   0  10   6     7333.11     7210.72    106.52 o 
   1  10   6       98.76       90.42     18.95 o 
   2  10   6     9305.79     9323.99    120.56 o 
   3  10   6     2123.81     2094.41     40.42 o 
   4  10   6     4332.98     4789.26    306.09 o 
   5  10   6     4273.36     4320.77     80.23 o 
   6  10   6      126.73      202.19     20.26 o 
   7  10   6     5820.52     5853.63     97.29 o 
   8  10   6      386.14      401.32     31.75 o 
   9  10   6     3561.54     3501.14     66.53 o 
  10  10   6     1765.71     1906.40     87.90 o 
  11  10   6     1483.55     1482.91     71.40 o 
 -10  11   6     3565.11     3578.90    162.94 o 
  -9  11   6      172.40      174.23     79.80 o 
  -8  11   6     3010.30     3058.23    103.83 o 
  -7  11   6     1451.77     1370.95     79.15 o 
  -6  11   6     1022.13     1040.58     41.08 o 
  -5  11   6     2189.54     2128.06     74.37 o 
  -4  11   6       91.93       98.72     22.20 o 
  -3  11   6     2417.17     2318.04     72.57 o 
  -2  11   6       42.65       56.08     25.21 o 
  -1  11   6     2330.07     2340.41     60.34 o 
   0  11   6       33.20       56.51     21.43 o 
   1  11   6     3284.33     3208.57     49.72 o 
   2  11   6      997.29      926.51     25.22 o 
   3  11   6     3781.16     3720.94     56.89 o 
   4  11   6      998.24     1030.30     42.86 o 
   5  11   6     3043.50     3024.79     64.51 o 
   6  11   6     6588.66     6424.62    105.16 o 
   7  11   6       39.07       49.04     32.53 o 
   8  11   6     4295.26     4512.71    131.54 o 
   9  11   6     1322.91     1534.27     76.71 o 
  10  11   6     1708.25     1726.70     84.51 o 
  -8  12   6       27.43      -11.62     63.47 o 
  -7  12   6     3412.79     3405.55    109.52 o 
  -6  12   6      561.34      620.06     40.40 o 
  -5  12   6     2102.08     2100.05     65.58 o 
  -4  12   6      982.47      978.76     41.21 o 
  -3  12   6     1141.24     1244.86     48.71 o 
  -2  12   6     4056.27     3876.97     79.90 o 
  -1  12   6       77.07      102.37     31.32 o 
   0  12   6     3543.31     3426.52     66.87 o 
   1  12   6      505.88      593.98     33.89 o 
   2  12   6     1285.54     1330.23     35.17 o 
   3  12   6     3343.10     3167.75    115.07 o 
   4  12   6     1121.13     1066.68     55.28 o 
   5  12   6     3573.05     3336.98    170.74 o 
   6  12   6        4.69        7.79     28.89 o 
   7  12   6     1942.76     2090.51    102.26 o 
   8  12   6      317.76      239.60     42.49 o 
  -6  13   6     2214.38     2306.79     97.34 o 
  -5  13   6      364.01      376.17     34.71 o 
  -4  13   6     2256.40     2257.65     61.89 o 
  -3  13   6     3381.46     3343.75    108.05 o 
  -2  13   6       26.95       37.34     23.03 o 
  -1  13   6     5191.10     4937.44    138.29 o 
   0  13   6      886.63      918.28    124.53 o 
   1  13   6     2790.18     2886.81    179.00 o 
   2  13   6     1866.18     1806.06    140.13 o 
   3  13   6      169.32      144.78     73.09 o 
   4  13   6     1996.73     1967.83    158.52 o 
   5  13   6        2.81       37.94     70.76 o 
   6  13   6     1080.44     1104.93     97.65 o 
  -2  14   6      652.00      726.17     69.28 o 
  -1  14   6        5.94      -16.29     72.86 o 
   0  14   6     1347.41     1366.82    144.32 o 
   1  14   6       54.13       99.39     80.07 o 
 -16   1   7      267.58      175.04     86.12 o 
 -15   1   7      127.70     1051.55    739.74 o 
 -14   1   7       59.64       50.85     22.47 o 
 -13   1   7      198.36      149.69     35.96 o 
 -12   1   7       97.90      120.58     26.72 o 
 -11   1   7      650.37      632.35     25.50 o 
 -10   1   7      595.53      584.27     28.93 o 
  -9   1   7      858.18      821.72     51.03 o 
  -8   1   7     2538.35     2588.40     57.44 o 
  -7   1   7       53.81      102.81     36.03 o 
  -6   1   7    11506.80    11577.13    137.36 o 
  -5   1   7     5893.17     5992.16     85.26 o 
  -4   1   7      140.78      128.34     18.68 o 
  -3   1   7     1983.73     2315.62     43.49 o 
  -2   1   7    13836.19    13490.88    145.77 o 
  -1   1   7     2540.76     2561.37     36.18 o 
   0   1   7    11648.79    11986.17    144.54 o 
   1   1   7    21329.63    21742.83    281.23 o 
   2   1   7    17503.41    17152.70    219.48 o 
   3   1   7     8375.13     7900.24    101.13 o 
   4   1   7      219.50      249.76     18.67 o 
   5   1   7     8851.82     8675.38    117.29 o 
   6   1   7     8789.57     8814.52    125.46 o 
   7   1   7     1454.73     1490.14     40.35 o 
   8   1   7       85.18       68.21     23.95 o 
   9   1   7     1104.70     1182.85    121.16 o 
  10   1   7       48.98      648.91    207.38 o 
  11   1   7      176.32      160.49     35.42 o 
  12   1   7     1050.28     1236.70    402.81 o 
  13   1   7       38.64      320.11    204.38 o 
  14   1   7       32.16      512.26    163.40 o 
  15   1   7      267.50      259.45     72.33 o 
  16   1   7       36.57       47.58     50.34 o 
 -16   2   7       48.82       44.97     35.68 o 
 -15   2   7      977.18      932.94     57.81 o 
 -14   2   7       20.79      721.87    494.17 o 
 -13   2   7      929.73      639.57    140.20 o 
 -12   2   7        9.95        7.26     10.05 o 
 -11   2   7     5685.18     6000.02    445.04 o 
 -10   2   7     1922.96     1971.52     71.28 o 
  -9   2   7     2935.56     2897.83     74.09 o 
  -8   2   7      804.83      933.42     96.01 o 
  -7   2   7     1227.38     1171.53     41.92 o 
  -6   2   7     4818.22     4692.23     99.76 o 
  -5   2   7     2194.02     2093.58     40.05 o 
  -4   2   7     3093.94     2949.73     37.59 o 
  -3   2   7     1422.00     1040.97     47.85 o 
  -2   2   7     1404.10     1532.65     22.55 o 
  -1   2   7     3424.86     3122.31     32.78 o 
   0   2   7     1166.54     1282.95     30.45 o 
   1   2   7     6118.33     5672.02     66.31 o 
   2   2   7    22365.87    22584.88    300.38 o 
   3   2   7     5997.98     5633.37     77.14 o 
   4   2   7      834.10      736.49     26.02 o 
   5   2   7     3597.16     3774.66     73.36 o 
   6   2   7     4138.23     4097.45     67.52 o 
   7   2   7       10.39        0.35     18.79 o 
   8   2   7     5366.17     5313.77    102.39 o 
   9   2   7      566.56      538.72     51.27 o 
  10   2   7     2413.72     2443.76     72.74 o 
  11   2   7      451.97      372.13     63.92 o 
  12   2   7     1375.33     1383.68     87.45 o 
  13   2   7      354.62     1469.77    387.24 o 
  14   2   7      279.61      397.12     78.89 o 
  15   2   7      523.83      780.70     97.90 o 
  16   2   7      113.18      184.30     70.27 o 
 -16   3   7     1340.98     1342.86     74.01 o 
 -15   3   7      714.17      861.65     60.48 o 
 -14   3   7     3821.55     3725.11    105.40 o 
 -13   3   7      245.09      795.11    358.81 o 
 -12   3   7     4136.72     4355.30    121.53 o 
 -11   3   7     2689.01     2695.47    170.85 o 
 -10   3   7     7810.52     7675.33    161.53 o 
  -9   3   7     9900.46    10561.84    888.62 o 
  -8   3   7       72.90       83.39     29.49 o 
  -7   3   7    25806.22    25001.42    412.88 o 
  -6   3   7     4714.46     4431.15     72.32 o 
  -5   3   7    16877.97    17396.69    221.63 o 
  -4   3   7     1454.75     1191.14     26.86 o 
  -3   3   7     4528.95     4516.60     64.06 o 
  -2   3   7     8989.72     8951.99     91.79 o 
  -1   3   7     1292.07     1460.91     20.24 o 
   0   3   7     9660.55     9543.79     92.49 o 
   1   3   7     8109.43     8258.11     89.32 o 
   2   3   7     8718.87     8130.62     88.60 o 
   3   3   7      420.50      500.92     33.19 o 
   4   3   7    17953.27    18545.86    257.12 o 
   5   3   7     1872.19     1610.85     41.32 o 
   6   3   7    24912.96    24670.96    383.38 o 
   7   3   7    10105.18    10210.51    292.75 o 
   8   3   7     4904.38     4969.74    104.06 o 
   9   3   7    14109.37    13564.83    268.12 o 
  10   3   7     1221.46     1262.79     66.01 o 
  11   3   7     7763.00     7630.32    148.90 o 
  12   3   7     3099.99     3432.75    331.00 o 
  13   3   7      590.27      604.63     55.83 o 
  14   3   7     3739.15     4062.12    118.91 o 
  15   3   7        0.49       80.30     72.27 o 
  16   3   7     2074.02     1960.15    161.31 o 
 -15   4   7     3488.94     3474.14    117.14 o 
 -14   4   7       80.25      652.35    476.36 o 
 -13   4   7     4739.34     4785.41    139.55 o 
 -12   4   7      203.99      537.58    257.21 o 
 -11   4   7     7079.44     8107.86    730.96 o 
 -10   4   7     5607.51     5380.91    153.02 o 
  -9   4   7     1493.36     1363.66     63.97 o 
  -8   4   7    14420.65    14546.28    247.15 o 
  -7   4   7       94.29      107.98     22.72 o 
  -6   4   7    22326.63    23050.77    320.12 o 
  -5   4   7     1931.05     1706.81     28.14 o 
  -4   4   7    11892.36    11752.27    250.09 o 
  -3   4   7     9012.10     9262.21    126.79 o 
  -2   4   7     5034.55     5565.17     80.46 o 
  -1   4   7    11764.01    11291.71    122.38 o 
   0   4   7     3439.86     3755.52     40.81 o 
   1   4   7    36780.11    38971.51    450.71 o 
   2   4   7      207.57      166.56     15.47 o 
   3   4   7    24624.94    24002.96    295.78 o 
   4   4   7     2674.82     2907.16     44.61 o 
   5   4   7    18423.91    18278.93    227.12 o 
   6   4   7    12057.06    11738.07    374.28 o 
   7   4   7    10203.20    10384.52    159.99 o 
   8   4   7    14230.34    13777.61    209.39 o 
   9   4   7       44.31       90.01     57.61 o 
  10   4   7     7931.66     8101.57    394.74 o 
  11   4   7     3175.50     3082.49    126.72 o 
  12   4   7     7348.95     7028.24    142.58 o 
  13   4   7     4327.94     4696.91    310.94 o 
  14   4   7      777.37      781.80     75.99 o 
  15   4   7     2558.42     2503.91    106.02 o 
 -15   5   7        0.46        1.61     38.07 o 
 -14   5   7     2212.15     2308.88     91.89 o 
 -13   5   7      235.87      280.78     42.20 o 
 -12   5   7     1246.16     1287.55     95.71 o 
 -11   5   7       94.42      117.57     29.32 o 
 -10   5   7     3433.34     3931.21    376.21 o 
  -9   5   7     2334.76     2248.78     55.60 o 
  -8   5   7     3274.04     3641.67    178.31 o 
  -7   5   7    11305.66    11077.53    148.79 o 
  -6   5   7     1534.45     1532.61     30.30 o 
  -5   5   7    22116.16    22292.73    294.21 o 
  -4   5   7      810.56      748.96     12.10 o 
  -3   5   7    30978.51    30920.60    317.38 o 
  -2   5   7    25524.63    25405.44    298.58 o 
  -1   5   7    11079.79    10737.71    121.80 o 
   0   5   7    40226.66    40310.71    474.68 o 
   1   5   7      111.54       95.82     14.33 o 
   2   5   7    32185.52    31921.62    404.55 o 
   3   5   7     3373.14     3383.46     47.54 o 
   4   5   7    15861.50    17064.20    590.93 o 
   5   5   7    11587.73    11503.33    138.59 o 
   6   5   7      662.52      643.01     25.12 o 
   7   5   7     6298.96     6627.11    194.97 o 
   8   5   7      292.51      308.27     37.61 o 
   9   5   7    12023.46    11986.86    175.03 o 
  10   5   7     4046.78     3938.80     90.63 o 
  11   5   7     1549.33     1643.04     79.18 o 
  12   5   7     1090.50     1078.95     49.27 o 
  13   5   7     3581.13     3467.77     96.31 o 
  14   5   7      990.71      963.93     58.12 o 
  15   5   7      878.71      892.46     68.22 o 
 -14   6   7        2.10       59.33     44.53 o 
 -13   6   7      737.80      912.66    185.87 o 
 -12   6   7      201.02      231.24     34.26 o 
 -11   6   7     1154.77     1244.23     68.90 o 
 -10   6   7      631.60      657.07     38.94 o 
  -9   6   7     2141.34     2269.65     54.30 o 
  -8   6   7     6903.71     6494.89     98.76 o 
  -7   6   7       31.17       40.76     14.96 o 
  -6   6   7    12256.94    12014.06    151.36 o 
  -5   6   7      318.78      300.32      8.74 o 
  -4   6   7    21894.06    22747.14    508.19 o 
  -3   6   7     2015.81     1946.63     34.29 o 
  -2   6   7    24926.40    25672.70    389.22 o 
  -1   6   7    35938.65    36978.64    475.54 o 
   0   6   7      811.22      744.14     17.17 o 
   1   6   7    22035.67    22467.64    253.21 o 
   2   6   7     2549.27     2445.55     53.44 o 
   3   6   7    15039.85    15426.97    192.40 o 
   4   6   7     3488.65     3428.55     51.55 o 
   5   6   7     2877.55     2834.54     83.30 o 
   6   6   7     7262.44     7354.71    100.91 o 
   7   6   7      300.27      258.79     22.13 o 
   8   6   7     7360.16     7577.32    117.54 o 
   9   6   7     1060.77     1181.62     53.50 o 
  10   6   7     4220.57     4581.32     93.10 o 
  11   6   7      270.59      264.25     65.06 o 
  12   6   7     1291.71     1376.97     60.11 o 
  13   6   7     1408.94     1404.83     57.94 o 
  14   6   7     1050.02     1052.25     60.73 o 
 -14   7   7     3308.83     3258.26    168.47 o 
 -13   7   7       21.22       -6.02     25.78 o 
 -12   7   7     5941.86     6010.60    132.90 o 
 -11   7   7     2600.18     2598.91    117.23 o 
 -10   7   7     2863.27     2983.21     77.25 o 
  -9   7   7     7718.32     7657.63    142.28 o 
  -8   7   7     1228.17     1230.45    102.35 o 
  -7   7   7     4821.06     4953.20     65.56 o 
  -6   7   7     2381.61     2234.22     97.87 o 
  -5   7   7     5940.86     6096.78     92.12 o 
  -4   7   7     4872.41     4827.57     75.13 o 
  -3   7   7     2457.86     2344.87     46.94 o 
  -2   7   7      890.92      806.94     24.30 o 
  -1   7   7       74.42       60.79      9.03 o 
   0   7   7     4031.38     3851.04     46.96 o 
   1   7   7      477.20      526.17     24.46 o 
   2   7   7     3931.30     3890.33     55.58 o 
   3   7   7      198.78      277.08     39.39 o 
   4   7   7     6399.33     6630.01     90.42 o 
   5   7   7     2081.48     2307.25    117.30 o 
   6   7   7     7625.29     7729.04    103.48 o 
   7   7   7     7880.88     8326.61    169.45 o 
   8   7   7      931.65     1135.46     80.19 o 
   9   7   7    12154.85    12176.95    203.82 o 
  10   7   7      605.47      668.33     41.76 o 
  11   7   7     5826.39     6028.69    112.26 o 
  12   7   7     2344.67     3043.45    344.50 o 
  13   7   7     1573.50     1703.01     90.78 o 
  14   7   7     3271.19     3388.31    101.77 o 
 -13   8   7     2496.53     2480.58    131.30 o 
 -12   8   7      122.79      121.88     71.03 o 
 -11   8   7     3353.99     3410.61    162.47 o 
 -10   8   7     3518.98     3293.35     82.31 o 
  -9   8   7     1020.70      961.42     29.02 o 
  -8   8   7     6297.82     5988.54    199.64 o 
  -7   8   7      165.36     1786.93    983.80 o 
  -6   8   7     3628.41     3666.37    114.75 o 
  -5   8   7     2395.34     2663.85    231.23 o 
  -4   8   7     2702.75     2560.92     54.29 o 
  -3   8   7     3509.07     3642.29     70.10 o 
  -2   8   7      590.88      485.24     26.97 o 
  -1   8   7     1651.85     1614.41     39.57 o 
   0   8   7       45.58       67.15     12.02 o 
   1   8   7     2901.51     2933.66     97.67 o 
   2   8   7       42.16       46.45     17.78 o 
   3   8   7     3550.66     3667.65    112.30 o 
   4   8   7      403.10      427.71     27.27 o 
   5   8   7     4561.85     4834.79     70.54 o 
   6   8   7     4101.34     4133.67     66.94 o 
   7   8   7     4557.44     4745.59     78.90 o 
   8   8   7     7394.42     7535.34    110.60 o 
   9   8   7      226.52      492.16    129.99 o 
  10   8   7     5656.25     5816.89    108.24 o 
  11   8   7      643.79      689.76     40.09 o 
  12   8   7     1215.55     1289.83     56.88 o 
  13   8   7     2006.67     2197.69     76.94 o 
 -12   9   7      237.32      189.56     66.91 o 
 -11   9   7       86.37       50.59     52.16 o 
 -10   9   7      442.67      496.71     86.40 o 
  -9   9   7      224.79      202.29     65.88 o 
  -8   9   7      458.57      798.39    206.58 o 
  -7   9   7     2042.94     1926.46    193.55 o 
  -6   9   7      225.75      205.80     25.00 o 
  -5   9   7     1658.53     1668.15     51.83 o 
  -4   9   7      398.87      388.37     36.73 o 
  -3   9   7     2516.77     2560.06     59.62 o 
  -2   9   7     1830.40     1748.59     59.18 o 
  -1   9   7     2202.79     2059.92     59.21 o 
   0   9   7    10327.09    10203.97    122.24 o 
   1   9   7      239.64      211.30     16.27 o 
   2   9   7     2407.17     2402.42     39.98 o 
   3   9   7     1032.03     1134.76     33.92 o 
   4   9   7     1714.92     1957.21     61.76 o 
   5   9   7     3040.33     3024.87     62.23 o 
   6   9   7      157.76      188.20     21.50 o 
   7   9   7     1467.57     1590.63     42.44 o 
   8   9   7       90.63      145.30     23.22 o 
   9   9   7      589.39      650.31     35.60 o 
  10   9   7       42.24       69.88     33.36 o 
  11   9   7      184.71      175.55     44.52 o 
  12   9   7      122.98       95.79     31.31 o 
 -11  10   7       30.19       47.09     57.99 o 
 -10  10   7        0.17      -58.25     58.25 o 
  -9  10   7       84.62       74.30     54.55 o 
  -8  10   7      136.23      104.84     44.11 o 
  -7  10   7     1066.02      848.61     73.99 o 
  -6  10   7      396.65      404.27     28.44 o 
  -5  10   7       53.50       46.23     22.83 o 
  -4  10   7     1455.68     1446.99     45.62 o 
  -3  10   7      331.51      300.22     30.99 o 
  -2  10   7      644.15      652.74     43.85 o 
  -1  10   7     2918.30     2968.55     65.94 o 
   0  10   7      128.57      133.32     23.04 o 
   1  10   7     2714.16     2749.72    102.43 o 
   2  10   7      489.93      446.82     24.34 o 
   3  10   7      502.72      769.33    100.89 o 
   4  10   7     2281.13     2448.07    118.17 o 
   5  10   7        0.46        1.28     15.75 o 
   6  10   7      611.74      696.89     43.30 o 
   7  10   7      294.49      435.76     71.30 o 
   8  10   7       22.42       27.92     26.00 o 
   9  10   7       54.82       60.99     23.35 o 
  10  10   7        5.39       37.73     32.35 o 
  11  10   7       15.31       72.74     65.51 o 
 -10  11   7       81.77       63.75     58.52 o 
  -9  11   7       37.79       13.58     39.70 o 
  -8  11   7       90.97       49.56     56.57 o 
  -7  11   7        1.69      -33.81     36.50 o 
  -6  11   7       70.96       46.28     22.94 o 
  -5  11   7       24.11        7.63     17.58 o 
  -4  11   7      257.46      342.53     43.54 o 
  -3  11   7      191.81      249.31     26.97 o 
  -2  11   7       21.33       33.14     19.71 o 
  -1  11   7      266.05      267.26     25.43 o 
   0  11   7      107.53       97.42     22.42 o 
   1  11   7      355.32      313.06     15.41 o 
   2  11   7       71.07       52.20     17.87 o 
   3  11   7      121.01      123.97     16.56 o 
   4  11   7       84.65      157.71     44.64 o 
   5  11   7       29.61       16.22     31.42 o 
   6  11   7      106.45       94.57     30.22 o 
   7  11   7       75.81       32.14     56.61 o 
   8  11   7       52.49     1553.41    103.19 o 
   9  11   7      118.35      644.62    224.33 o 
  10  11   7       68.08       91.37     60.49 o 
  -8  12   7        3.19        0.47     33.65 o 
  -7  12   7     1049.35      920.50     79.39 o 
  -6  12   7      578.91      590.82     36.97 o 
  -5  12   7      907.46      940.58     64.49 o 
  -4  12   7     1493.64     1383.36     51.76 o 
  -3  12   7       12.25       24.14     24.57 o 
  -2  12   7      770.82      758.18     41.96 o 
  -1  12   7     1042.12     1098.63     42.21 o 
   0  12   7       58.09       21.17     19.55 o 
   1  12   7     2455.12     2442.05     57.58 o 
   2  12   7      330.40      326.26     25.16 o 
   3  12   7      391.00      427.74     36.22 o 
   4  12   7     1158.79     1170.12     95.20 o 
   5  12   7      107.48       71.40     33.26 o 
   6  12   7      202.96      448.29    114.06 o 
   7  12   7        5.55       -4.34     33.08 o 
   8  12   7       31.35      133.02     49.68 o 
  -6  13   7       20.49      -36.43     36.43 o 
  -5  13   7      627.88      655.61     48.62 o 
  -4  13   7      132.48      146.58     34.92 o 
  -3  13   7      353.80      363.41     33.61 o 
  -2  13   7       66.69       69.04     27.61 o 
  -1  13   7      350.64      303.21     40.15 o 
   0  13   7     1092.91     1102.04     52.09 o 
   1  13   7       12.51       25.84     73.32 o 
   2  13   7      881.28      929.22    118.01 o 
   3  13   7       37.51       29.51     49.13 o 
   4  13   7      792.45      751.15    124.53 o 
   5  13   7      427.45      519.54    111.26 o 
 -16   0   8      195.40       92.18     83.80 o 
 -15   0   8     3313.70     3257.84    187.38 o 
 -14   0   8     2796.90     2386.09    194.25 o 
 -13   0   8     5950.74     5718.03    302.37 o 
 -12   0   8    14996.86    13873.57    297.71 o 
 -11   0   8      214.28      223.66     23.35 o 
 -10   0   8    15197.79    14694.15    290.70 o 
  -9   0   8     6072.43     6198.80    112.85 o 
  -8   0   8    12587.81    12257.52    224.87 o 
  -7   0   8    22966.65    23523.63    441.53 o 
  -6   0   8     1475.82     1556.32     57.84 o 
  -5   0   8    71024.48    71745.42   2226.56 o 
  -4   0   8     3789.12     4113.92     56.82 o 
  -3   0   8    14362.98    14644.83    296.66 o 
  -2   0   8     6087.18     5825.14     87.39 o 
  -1   0   8     6075.32     5311.57     92.99 o 
   0   0   8     5246.64     5225.31     90.35 o 
   1   0   8     1986.16     1946.98     55.37 o 
   2   0   8     9702.06     9320.46    176.12 o 
   3   0   8    14337.44    14210.41    269.23 o 
   4   0   8     3426.19     3391.70     75.86 o 
   5   0   8     4190.07     4130.80    105.06 o 
   6   0   8    40264.05    41665.30    891.38 o 
   7   0   8     1623.56     1697.59     62.01 o 
   8   0   8     7703.28     7305.58    162.37 o 
   9   0   8    11309.47    11174.16    275.15 o 
  10   0   8     7135.57     7014.89    180.60 o 
  11   0   8    12507.55    12865.66    312.20 o 
  12   0   8      319.33      327.52     64.85 o 
  13   0   8     9590.89     9622.79    269.50 o 
  14   0   8      836.63      774.46    102.19 o 
  15   0   8     1536.65     1494.59    134.42 o 
  16   0   8     2783.80     2778.67    149.14 o 
 -16   1   8     2904.88     2864.23    186.22 o 
 -15   1   8     2443.01     2182.89     74.34 o 
 -14   1   8     2971.24     2928.77     80.57 o 
 -13   1   8     5190.94     4830.27    220.92 o 
 -12   1   8      554.08      553.68     20.44 o 
 -11   1   8     9239.18     8952.60    170.73 o 
 -10   1   8     3436.88     3465.23     96.89 o 
  -9   1   8     6461.32     6212.18    311.24 o 
  -8   1   8     5190.19     5064.62     68.04 o 
  -7   1   8     7267.91     7018.62     87.66 o 
  -6   1   8    26642.65    26510.80    348.08 o 
  -5   1   8     2613.39     2702.93     38.93 o 
  -4   1   8    56786.92    59991.19   1108.40 o 
  -3   1   8     5666.53     6034.66     93.72 o 
  -2   1   8    27847.39    28048.54    330.80 o 
  -1   1   8    18277.50    17912.66    199.25 o 
   0   1   8    23162.34    22983.95    292.62 o 
   1   1   8    20672.54    20095.47    277.98 o 
   2   1   8    26962.10    27382.94    373.55 o 
   3   1   8    30892.22    29565.71    404.03 o 
   4   1   8      938.68     1057.10     30.16 o 
   5   1   8    12961.14    12945.43    180.56 o 
   6   1   8     4516.32     4561.16     85.61 o 
   7   1   8     2873.24     2842.97     70.37 o 
   8   1   8      474.00      425.99     31.77 o 
   9   1   8     2740.84     2679.40     72.28 o 
  10   1   8     4954.43     5160.98    117.56 o 
  11   1   8      303.12      313.95     47.53 o 
  12   1   8    11261.78    11031.22    230.05 o 
  13   1   8     1506.42     1303.30     91.61 o 
  14   1   8     2372.98     2439.13    106.16 o 
  15   1   8     1567.32     1563.45     79.11 o 
  16   1   8      605.28      662.98     66.36 o 
 -16   2   8     1337.87     1305.33    151.11 o 
 -15   2   8      593.80      538.03     47.46 o 
 -14   2   8     2050.38     1923.67     64.62 o 
 -13   2   8       39.79       20.87     33.45 o 
 -12   2   8     1533.80     1506.25     61.39 o 
 -11   2   8     1134.63     1095.79     98.46 o 
 -10   2   8      985.46     1249.69    231.98 o 
  -9   2   8      306.10      342.75     50.28 o 
  -8   2   8     5036.29     5001.04     91.20 o 
  -7   2   8      234.60      272.87     22.89 o 
  -6   2   8     8536.08     7742.59    130.59 o 
  -5   2   8    15786.03    15847.33    188.52 o 
  -4   2   8    14222.01    14684.61    159.04 o 
  -3   2   8    63535.61    64522.84   1009.60 o 
  -2   2   8     4167.35     3821.22     46.24 o 
  -1   2   8    13687.47    12310.34    130.69 o 
   0   2   8     5389.07     5501.36     87.23 o 
   1   2   8    28910.59    29773.98    368.11 o 
   2   2   8   108234.60   110982.90   1983.59 o 
   3   2   8      184.22      203.79     18.79 o 
   4   2   8    44160.10    43941.91    667.95 o 
   5   2   8    16308.27    15506.57    209.57 o 
   6   2   8    10888.87    10617.67    156.39 o 
   7   2   8     7905.59     7728.54    125.61 o 
   8   2   8      819.51      787.08     39.48 o 
   9   2   8     5749.54     5916.26    121.45 o 
  10   2   8       94.92      120.53     41.99 o 
  11   2   8     2894.41     2757.67     76.81 o 
  12   2   8       20.21       29.01     33.22 o 
  13   2   8     2812.00     2673.62     85.48 o 
  14   2   8      195.10      190.48     56.98 o 
  15   2   8     1074.60     1025.64     78.25 o 
  16   2   8      399.85      435.62     97.71 o 
 -15   3   8      825.51      966.13    161.19 o 
 -14   3   8      325.03      362.66     57.08 o 
 -13   3   8     2175.20     2194.76     94.57 o 
 -12   3   8      487.31      464.91     52.81 o 
 -11   3   8     3532.95     3527.70     95.54 o 
 -10   3   8      500.28     3937.33    436.56 o 
  -9   3   8     3865.32     4609.61    847.28 o 
  -8   3   8       41.34       57.33     20.45 o 
  -7   3   8     7455.83     7624.19    262.21 o 
  -6   3   8     3093.60     3416.91     52.23 o 
  -5   3   8      416.28      412.26     32.31 o 
  -4   3   8     9587.36     9193.68    204.28 o 
  -3   3   8     4622.98     4796.89     65.83 o 
  -2   3   8     2434.36     2112.95     36.69 o 
  -1   3   8     1777.32     1842.87     25.09 o 
   0   3   8     2686.71     2568.65     35.74 o 
   1   3   8    24168.71    23652.37    279.35 o 
   2   3   8      665.31      581.43     19.54 o 
   3   3   8    39588.68    39810.84    526.75 o 
   4   3   8      737.54      628.23     49.72 o 
   5   3   8    12548.24    12469.27    175.65 o 
   6   3   8     9135.36     9184.40    142.23 o 
   7   3   8     3996.70     4010.80     75.19 o 
   8   3   8     8608.35     9400.81    775.18 o 
   9   3   8     1584.58     1568.03     89.67 o 
  10   3   8     3580.81     3635.70    167.50 o 
  11   3   8        0.07       -3.13     36.17 o 
  12   3   8     2277.93     2392.40    128.71 o 
  13   3   8       76.54      105.71     52.23 o 
  14   3   8      928.43     1100.54    185.09 o 
  15   3   8      361.10      374.07     65.34 o 
 -15   4   8      589.46     1017.08    504.53 o 
 -14   4   8      384.10      889.89    352.18 o 
 -13   4   8      795.58      872.46    124.65 o 
 -12   4   8     2270.78     2358.29     79.39 o 
 -11   4   8      338.47      489.22     97.65 o 
 -10   4   8     6273.98     6986.97    604.90 o 
  -9   4   8     2295.24     2402.68    104.96 o 
  -8   4   8     2502.78     2722.53    201.20 o 
  -7   4   8     5236.04     5308.66     77.04 o 
  -6   4   8     1279.75     1322.54     44.75 o 
  -5   4   8     1100.87      913.89     22.21 o 
  -4   4   8      246.86      230.40     22.55 o 
  -3   4   8      196.47      224.69     14.51 o 
  -2   4   8     3744.72     3632.68     43.41 o 
  -1   4   8      109.90      140.14     12.52 o 
   0   4   8     3081.42     3283.33     39.15 o 
   1   4   8       66.81       90.01     14.65 o 
   2   4   8       72.04       76.56     13.92 o 
   3   4   8     7861.81     8680.75    316.61 o 
   4   4   8       40.34       60.40     17.17 o 
   5   4   8      101.17      112.64     22.53 o 
   6   4   8     1325.23     1365.43     39.81 o 
   7   4   8       23.06      227.53    133.90 o 
   8   4   8     9329.81     9318.14    157.97 o 
   9   4   8     1132.38     1152.89     54.26 o 
  10   4   8     2846.17     2680.30    103.61 o 
  11   4   8     5433.02     5324.72    210.76 o 
  12   4   8       66.55       65.59     58.37 o 
  13   4   8     1714.76     1904.79    181.57 o 
  14   4   8      511.91      531.47     87.24 o 
  15   4   8      464.58      532.48    100.09 o 
 -15   5   8       31.79      433.56    321.57 o 
 -14   5   8      181.51      519.08    225.32 o 
 -13   5   8      200.22      141.24     41.74 o 
 -12   5   8       13.52       20.08     24.69 o 
 -11   5   8      408.74      365.01     42.75 o 
 -10   5   8      215.35      196.52     31.33 o 
  -9   5   8     1055.51     1219.60    200.01 o 
  -8   5   8      419.83      402.64     37.54 o 
  -7   5   8      283.17      291.48     24.52 o 
  -6   5   8     1603.52     1498.76     27.16 o 
  -5   5   8      309.75      464.90     55.40 o 
  -4   5   8     2248.09     2167.84     23.58 o 
  -3   5   8     1734.78     1776.66     40.45 o 
  -2   5   8      254.75      309.02     16.59 o 
  -1   5   8     2062.89     2306.27     31.63 o 
   0   5   8       91.82      133.02     15.66 o 
   1   5   8     1423.22     1429.48     27.92 o 
   2   5   8     1077.77      988.77     28.64 o 
   3   5   8        1.21        1.37     11.47 o 
   4   5   8     2054.82     2064.46     38.54 o 
   5   5   8        6.34       34.44     17.66 o 
   6   5   8      225.82      224.91     30.56 o 
   7   5   8     2136.50     2079.37     50.34 o 
   8   5   8        9.75        7.09     20.80 o 
   9   5   8      347.75      469.08     88.04 o 
  10   5   8      249.47      405.69     49.48 o 
  11   5   8       14.09       12.28     24.87 o 
  12   5   8      424.62      475.65     43.39 o 
  13   5   8       14.82        2.20     30.70 o 
  14   5   8       49.36       26.94     28.43 o 
  15   5   8       99.18      124.64     43.54 o 
 -14   6   8       84.08      357.57    172.48 o 
 -13   6   8      206.95      329.64     63.10 o 
 -12   6   8      824.71      806.62     75.02 o 
 -11   6   8       19.82       24.54     23.83 o 
 -10   6   8      669.73      724.70     32.66 o 
  -9   6   8       73.70       78.14     16.30 o 
  -8   6   8      677.13      669.15     43.73 o 
  -7   6   8      758.12      710.56     23.05 o 
  -6   6   8       80.07       93.86      9.25 o 
  -5   6   8       91.06      117.62      9.67 o 
  -4   6   8     1107.60     1078.24     47.56 o 
  -3   6   8     1620.62     1534.90     27.35 o 
  -2   6   8      510.92      476.20     22.94 o 
  -1   6   8     6387.59     6286.59     77.97 o 
   0   6   8      641.76      628.02     20.59 o 
   1   6   8      774.59      655.98     33.63 o 
   2   6   8     1047.69      914.36     27.07 o 
   3   6   8      966.97     1044.33     32.59 o 
   4   6   8      779.61      902.07     44.48 o 
   5   6   8      897.34      892.23     28.79 o 
   6   6   8      492.15      683.49     81.52 o 
   7   6   8        1.48       11.28     19.73 o 
   8   6   8      351.38      472.61     86.95 o 
   9   6   8      750.73      619.27     55.20 o 
  10   6   8      681.74      751.90     68.07 o 
  11   6   8     1690.18     1595.66     51.95 o 
  12   6   8       38.47      567.64    290.93 o 
  13   6   8      414.96      440.23     52.57 o 
  14   6   8      486.67      516.18     59.65 o 
 -14   7   8      655.25     1139.33    401.64 o 
 -13   7   8     1149.17     1242.04    107.82 o 
 -12   7   8      240.10      416.92    111.85 o 
 -11   7   8     1598.62     1562.47    107.58 o 
 -10   7   8      237.59      443.13    113.79 o 
  -9   7   8     1224.08     1274.89     34.88 o 
  -8   7   8     1779.43     1811.23     35.51 o 
  -7   7   8     1159.16     1168.64     42.70 o 
  -6   7   8     2277.57     1976.48     75.64 o 
  -5   7   8       26.27       12.01     11.63 o 
  -4   7   8      933.47      981.51     37.25 o 
  -3   7   8      541.13      441.52     26.09 o 
  -2   7   8       16.88       57.43     17.43 o 
  -1   7   8      340.09      317.88     19.11 o 
   0   7   8      240.02      294.14     17.49 o 
   1   7   8      818.28      860.75     32.62 o 
   2   7   8      476.69      502.37     20.65 o 
   3   7   8     1119.74     1192.92     32.33 o 
   4   7   8       48.51      103.61     24.96 o 
   5   7   8     1714.13     1717.20     42.09 o 
   6   7   8      300.74      329.39     34.14 o 
   7   7   8     2384.16     2588.35    177.44 o 
   8   7   8      487.46      469.23     33.76 o 
   9   7   8     1356.82     1424.13    111.72 o 
  10   7   8     2551.14     2559.86     72.43 o 
  11   7   8      624.91      780.63    121.56 o 
  12   7   8     2328.17     2553.74    174.95 o 
  13   7   8       60.15       69.55     46.72 o 
 -13   8   8       58.05      576.01    368.13 o 
 -12   8   8      811.27      821.78    108.47 o 
 -11   8   8        0.16      319.94    242.43 o 
 -10   8   8      831.72      919.87    192.38 o 
  -9   8   8       72.07       10.99     51.37 o 
  -8   8   8     2250.56     2798.35    365.22 o 
  -7   8   8     3686.60     3631.89    126.74 o 
  -6   8   8     4079.87     3936.00     72.81 o 
  -5   8   8     1197.72     1265.55     33.95 o 
  -4   8   8     4327.70     4347.04     97.41 o 
  -3   8   8     8199.29     8292.03    117.86 o 
  -2   8   8     1880.16     1815.91     42.38 o 
  -1   8   8     6960.19     6289.35    356.44 o 
   0   8   8     1217.83     1215.08     25.12 o 
   1   8   8     3489.35     3558.17     54.88 o 
   2   8   8     9795.28     9976.60    130.74 o 
   3   8   8      175.88      252.44     26.92 o 
   4   8   8     8381.94     8538.65    110.38 o 
   5   8   8     1794.89     1857.92     47.35 o 
   6   8   8     2186.49     2218.25     49.72 o 
   7   8   8     1533.50     1558.98     50.71 o 
   8   8   8       71.53       67.10     27.45 o 
   9   8   8      947.75      922.07     47.17 o 
  10   8   8       11.16       28.70     27.60 o 
  11   8   8      384.09      393.97     41.88 o 
  12   8   8        0.25       13.64     25.13 o 
  13   8   8      461.00      521.53     47.52 o 
 -12   9   8        1.55       49.96     67.28 o 
 -11   9   8     1345.62     1272.51     93.65 o 
 -10   9   8       89.91      119.31     66.24 o 
  -9   9   8      680.47      617.03     70.31 o 
  -8   9   8       47.81       76.50     37.46 o 
  -7   9   8     3171.27     3139.66    107.15 o 
  -6   9   8     2565.65     2683.04     57.50 o 
  -5   9   8     4498.37     4625.44     79.96 o 
  -4   9   8     5607.34     5595.52     97.90 o 
  -3   9   8      890.95      903.22     40.50 o 
  -2   9   8    13943.32    14034.19    189.74 o 
  -1   9   8     1359.56     1463.80     42.47 o 
   0   9   8     9860.99     9605.41    109.78 o 
   1   9   8    10426.11    10392.91    122.42 o 
   2   9   8      158.96      158.04     18.09 o 
   3   9   8    13372.05    13598.86    199.06 o 
   4   9   8      840.01      872.43     36.38 o 
   5   9   8     8292.77     8342.37    129.36 o 
   6   9   8     3681.12     3581.76     80.76 o 
   7   9   8      753.02     1045.08    113.98 o 
   8   9   8     2931.16     2872.05     65.90 o 
   9   9   8        2.50       14.72     20.16 o 
  10   9   8     1255.75     1229.41     51.16 o 
  11   9   8        5.03       17.32     22.57 o 
  12   9   8     1128.16     1166.57     57.82 o 
 -11  10   8        0.14        3.69     45.45 o 
 -10  10   8     2638.90     2765.62    127.34 o 
  -9  10   8     1036.69     1156.39     80.68 o 
  -8  10   8     2626.57     2597.31    104.56 o 
  -7  10   8     4268.94     4220.37    164.31 o 
  -6  10   8      457.39      422.14     38.94 o 
  -5  10   8     7052.18     7619.59    244.47 o 
  -4  10   8      370.35      359.95     36.99 o 
  -3  10   8     5997.78     5987.47    121.23 o 
  -2  10   8     2733.23     2719.23     59.27 o 
  -1  10   8     3964.55     4160.10     73.28 o 
   0  10   8     1957.60     1987.43     45.57 o 
   1  10   8     4345.65     4369.28     70.61 o 
   2  10   8     3967.26     3939.04     66.01 o 
   3  10   8     1044.29     1275.74     58.46 o 
   4  10   8     4123.17     4099.50     71.32 o 
   5  10   8        0.69        9.91     21.95 o 
   6  10   8     2540.93     2677.99     54.81 o 
   7  10   8      837.43      837.30     42.96 o 
   8  10   8     1298.68     1495.30    129.16 o 
   9  10   8     1658.56     1628.20     48.07 o 
  10  10   8      324.75      360.51     39.15 o 
  11  10   8     3712.76     3905.81    171.68 o 
  -9  11   8     2186.36     2297.58     99.72 o 
  -8  11   8     2745.89     2906.09    104.66 o 
  -7  11   8      773.35      812.57     61.96 o 
  -6  11   8     4722.38     4618.71     94.28 o 
  -5  11   8       37.88       34.78     23.82 o 
  -4  11   8     3728.26     3893.55     77.49 o 
  -3  11   8     1170.12     1157.85     70.05 o 
  -2  11   8     2472.32     2616.56     58.40 o 
  -1  11   8     1737.96     1757.86     48.66 o 
   0  11   8     1553.25     1479.23     44.88 o 
   1  11   8     1841.77     1780.37     36.79 o 
   2  11   8      366.60      472.85     32.94 o 
   3  11   8     2526.94     2421.95     49.19 o 
   4  11   8      757.50      797.40     36.59 o 
   5  11   8     3091.71     3107.24     61.25 o 
   6  11   8        2.64        3.48     19.46 o 
   7  11   8     3495.34     3528.46     96.32 o 
   8  11   8     1624.93     1704.94     77.44 o 
   9  11   8     1181.83     1153.21     68.77 o 
  -8  12   8     1268.02     1283.32     77.33 o 
  -7  12   8     1028.03     1092.06     74.93 o 
  -6  12   8      577.21      610.71     55.81 o 
  -5  12   8     1676.89     1761.18     59.55 o 
  -4  12   8      203.21      240.18     30.71 o 
  -3  12   8     3333.71     3304.89     80.05 o 
  -2  12   8      187.97      165.13     29.97 o 
  -1  12   8     3085.56     3131.83    110.84 o 
   0  12   8     1702.75     1770.60     81.31 o 
   1  12   8      865.82      867.69     39.07 o 
   2  12   8     4000.81     3906.35    113.12 o 
   3  12   8      240.65      195.59     35.60 o 
   4  12   8     3760.94     3740.91    114.78 o 
   5  12   8      190.33      455.50    100.08 o 
   6  12   8     1967.02     2045.71    110.47 o 
   7  12   8     1560.77     1713.55     69.88 o 
   8  12   8      482.95      538.86    104.98 o 
  -5  13   8      614.86      535.51     54.03 o 
  -4  13   8     1507.37     1501.74     63.53 o 
  -3  13   8       11.79       25.68     25.91 o 
  -2  13   8     3524.86     3578.94    101.48 o 
  -1  13   8      982.60      929.85     47.26 o 
   0  13   8     2745.54     2550.99     69.89 o 
   1  13   8     3334.29     3281.35    203.91 o 
   2  13   8      226.27      181.28     65.44 o 
   3  13   8     2382.69     2344.92    185.98 o 
   4  13   8      361.98      540.72    116.15 o 
   5  13   8     2037.15     1874.26    168.29 o 
 -16   1   9      426.53     1278.13    314.12 o 
 -15   1   9      442.74     1260.54    605.90 o 
 -14   1   9      668.17      888.40    456.34 o 
 -13   1   9      354.62      346.01     57.49 o 
 -12   1   9       10.46       23.71      8.77 o 
 -11   1   9      534.69      465.86     56.91 o 
 -10   1   9      592.23      583.91     33.11 o 
  -9   1   9        7.44        9.12      7.14 o 
  -8   1   9      724.69      702.28     27.85 o 
  -7   1   9     1419.43     1356.73     34.96 o 
  -6   1   9     1018.38     1178.35     49.64 o 
  -5   1   9      735.59      719.14     16.15 o 
  -4   1   9     5984.94     6173.53     70.15 o 
  -3   1   9        5.73       39.97     10.97 o 
  -2   1   9     6467.82     5924.93     68.73 o 
  -1   1   9     4346.02     4220.26     54.53 o 
   0   1   9     1531.22     1589.56     33.52 o 
   1   1   9    25817.94    26419.45    353.42 o 
   2   1   9    10708.97    10640.50    144.36 o 
   3   1   9     2134.76     2207.00     43.11 o 
   4   1   9    16179.12    16013.34    220.87 o 
   5   1   9       23.96       51.64     21.00 o 
   6   1   9     5467.99     5311.70     85.57 o 
   7   1   9     4534.29     4452.09     81.84 o 
   8   1   9      505.24      573.21     37.97 o 
   9   1   9     1452.77     1476.30     87.01 o 
  10   1   9       46.34       46.82     33.90 o 
  11   1   9      280.20      635.56    182.67 o 
  12   1   9       76.66      281.70    163.78 o 
  13   1   9      411.43      504.64     62.43 o 
  14   1   9       47.55      239.41    103.62 o 
  15   1   9        1.39       12.27     38.67 o 
 -16   2   9      854.08     1360.54    167.59 o 
 -15   2   9      170.85      172.53     38.62 o 
 -14   2   9      395.70      686.78    256.08 o 
 -13   2   9      117.16       86.02     50.73 o 
 -12   2   9      471.07      886.65    203.48 o 
 -11   2   9     1809.24     1814.76    141.35 o 
 -10   2   9     1197.46     1209.61     57.79 o 
  -9   2   9     2631.69     2750.98     63.82 o 
  -8   2   9        5.93       12.59     19.47 o 
  -7   2   9     2374.89     2472.11     50.06 o 
  -6   2   9      804.56      740.69     23.62 o 
  -5   2   9     3091.77     2856.37     38.11 o 
  -4   2   9      539.60      569.86     41.56 o 
  -3   2   9     1646.72     1623.05     33.63 o 
  -2   2   9     5538.14     5576.90     78.70 o 
  -1   2   9      170.28      352.44     50.61 o 
   0   2   9    22595.92    21884.07    257.17 o 
   1   2   9    34048.21    35970.98    454.65 o 
   2   2   9     2336.64     1992.87     44.55 o 
   3   2   9     8590.41     9077.73    130.11 o 
   4   2   9     5868.36     5799.02     93.34 o 
   5   2   9     7586.98     7331.88    106.52 o 
   6   2   9      125.65       72.73     26.73 o 
   7   2   9     8452.84     8129.91    127.18 o 
   8   2   9     2541.47     2381.06    100.41 o 
   9   2   9     2183.21     2095.75     62.86 o 
  10   2   9     1985.25     2258.86    246.86 o 
  11   2   9      133.13      330.01    233.16 o 
  12   2   9     1007.08      980.31     63.80 o 
  13   2   9       36.50      437.83    225.94 o 
  14   2   9      359.68      433.84     56.77 o 
  15   2   9        3.27       18.45     42.39 o 
 -15   3   9     1530.46     1704.79     94.06 o 
 -14   3   9        0.51      -24.79     38.38 o 
 -13   3   9     3959.29     4164.30    268.46 o 
 -12   3   9      578.80      554.47     65.67 o 
 -11   3   9     3569.19     4601.27    383.09 o 
 -10   3   9    12202.87    11893.96    247.68 o 
  -9   3   9      114.74       94.25     23.29 o 
  -8   3   9    17681.85    17748.20    286.84 o 
  -7   3   9    15717.56    15993.48    216.63 o 
  -6   3   9     9108.25     9172.99    123.98 o 
  -5   3   9    10472.35    10238.50    111.71 o 
  -4   3   9       48.70       74.63      9.66 o 
  -3   3   9     5841.27     5576.03     72.05 o 
  -2   3   9      241.48      265.22     16.56 o 
  -1   3   9    14359.97    14594.15    190.90 o 
   0   3   9     2021.57     2063.68     34.97 o 
   1   3   9     1104.08     1158.88     28.56 o 
   2   3   9     5728.45     5930.32     75.07 o 
   3   3   9     3537.50     3753.84     55.57 o 
   4   3   9       28.84       58.14     21.25 o 
   5   3   9     4012.62     3779.92     70.64 o 
   6   3   9     5985.46     6106.39    102.44 o 
   7   3   9      377.71      550.22     64.06 o 
   8   3   9    15511.67    14834.31    241.72 o 
   9   3   9      663.10      646.23     49.59 o 
  10   3   9     2662.38     2626.33     79.11 o 
  11   3   9     5262.91     5361.12    115.25 o 
  12   3   9      864.87      834.55     71.07 o 
  13   3   9     5186.68     5378.40    138.06 o 
  14   3   9       67.83       70.73     49.29 o 
  15   3   9     2569.28     2543.26    109.58 o 
 -15   4   9      131.94      126.22     46.45 o 
 -14   4   9     3363.95     3284.89    122.59 o 
 -13   4   9     1068.88     1271.89     93.88 o 
 -12   4   9     2826.69     2781.84     83.99 o 
 -11   4   9     3756.72     3765.40    112.02 o 
 -10   4   9     1173.29     1179.71     63.98 o 
  -9   4   9    15635.25    15464.87    264.26 o 
  -8   4   9       81.28       63.25     17.90 o 
  -7   4   9     8900.28     9104.44    135.39 o 
  -6   4   9     6502.59     6646.30     96.97 o 
  -5   4   9     9679.84    10156.96    112.07 o 
  -4   4   9     6999.17     7201.31    112.23 o 
  -3   4   9       76.07      120.45     18.78 o 
  -2   4   9    18912.49    19151.54    221.39 o 
  -1   4   9      270.73      288.58     13.65 o 
   0   4   9    10901.96    11290.88    120.79 o 
   1   4   9     5371.80     5390.32     64.03 o 
   2   4   9     6837.97     6668.84     82.01 o 
   3   4   9     4308.33     4187.16     58.78 o 
   4   4   9     3508.61     3446.55     50.36 o 
   5   4   9     4602.24     4662.37     65.57 o 
   6   4   9      228.42      191.33     31.84 o 
   7   4   9     7001.03     7300.48    170.67 o 
   8   4   9       48.67       34.41     26.68 o 
   9   4   9     8379.95     8369.46    171.98 o 
  10   4   9     9956.18     9805.91    185.92 o 
  11   4   9     1967.60     1987.34     87.67 o 
  12   4   9     4723.06     4730.93    151.32 o 
  13   4   9      545.22      509.24     57.89 o 
  14   4   9     3585.86     3475.90    108.84 o 
  15   4   9      454.46      960.10    206.93 o 
 -15   5   9     2538.71     2453.85     87.86 o 
 -14   5   9     1615.42     1525.15     94.97 o 
 -13   5   9      496.28      534.58     76.17 o 
 -12   5   9     1533.30     1595.36     88.86 o 
 -11   5   9      793.52      733.99     64.64 o 
 -10   5   9     4228.78     4223.22     78.20 o 
  -9   5   9      120.06      147.94     22.20 o 
  -8   5   9     6357.04     6234.44     99.64 o 
  -7   5   9      276.34      267.98     26.44 o 
  -6   5   9     3786.89     3894.63     54.11 o 
  -5   5   9      393.59      430.22     17.48 o 
  -4   5   9     8705.77     8983.21    150.20 o 
  -3   5   9     3586.19     3683.75     53.46 o 
  -2   5   9     4880.82     5020.05     60.41 o 
  -1   5   9    28773.10    29107.80    382.65 o 
   0   5   9      251.68      349.74     23.42 o 
   1   5   9    31983.25    32939.79    559.93 o 
   2   5   9     6530.76     6352.90     80.89 o 
   3   5   9     9696.85     9628.85    119.06 o 
   4   5   9    15081.13    14782.98    181.53 o 
   5   5   9      441.02      510.96     28.43 o 
   6   5   9    16641.81    16689.78    222.50 o 
   7   5   9     3739.88     3800.14     74.75 o 
   8   5   9     5035.82     4749.79     89.61 o 
   9   5   9    10501.89    10371.70    153.16 o 
  10   5   9      560.42      494.70     46.50 o 
  11   5   9     3427.28     3337.73     80.95 o 
  12   5   9      184.89      159.93     37.90 o 
  13   5   9     1751.69     1787.41     62.52 o 
  14   5   9       10.85        6.81     26.54 o 
 -14   6   9     1625.69     1653.25     70.19 o 
 -13   6   9     1161.84     1175.92     49.70 o 
 -12   6   9      608.46      679.15     59.28 o 
 -11   6   9     2583.07     2534.19     78.85 o 
 -10   6   9        1.03       12.68     17.35 o 
  -9   6   9     4892.97     4782.11     77.39 o 
  -8   6   9      658.00      598.37     28.06 o 
  -7   6   9     6150.03     6402.78    104.49 o 
  -6   6   9     3269.29     3153.10     47.58 o 
  -5   6   9     6723.75     7034.09    104.00 o 
  -4   6   9     3479.42     3474.11     55.77 o 
  -3   6   9     8736.09     8989.10    152.07 o 
  -2   6   9    19672.97    19459.32    242.82 o 
  -1   6   9      994.31      946.08     23.49 o 
   0   6   9    27542.57    28596.84    362.17 o 
   1   6   9     3044.35     2949.84     45.69 o 
   2   6   9    12791.47    12460.90    155.53 o 
   3   6   9     5574.79     5746.32     81.19 o 
   4   6   9     3911.57     3964.48     65.15 o 
   5   6   9    14255.97    14204.39    187.16 o 
   6   6   9      786.85      994.54     40.51 o 
   7   6   9    10111.61    10103.53    139.40 o 
   8   6   9     3388.40     3489.31     80.41 o 
   9   6   9     4487.91     4657.50    118.30 o 
  10   6   9     3885.99     3955.71    108.84 o 
  11   6   9       11.30        2.79     26.42 o 
  12   6   9     1958.52     2354.72    170.79 o 
  13   6   9       49.86       38.04     29.74 o 
  14   6   9     2059.87     2138.47     77.51 o 
 -13   7   9     2005.64     2083.28    112.05 o 
 -12   7   9     1946.32     1847.10     66.19 o 
 -11   7   9     2382.68     2308.17     51.49 o 
 -10   7   9     6186.88     6000.65    105.11 o 
  -9   7   9      121.68      124.22     17.68 o 
  -8   7   9    11524.84    11169.31    161.93 o 
  -7   7   9     1577.71     1462.78     28.75 o 
  -6   7   9     3683.72     3962.09     94.07 o 
  -5   7   9    10379.89    11353.60    600.97 o 
  -4   7   9     1464.94     1417.87     37.62 o 
  -3   7   9    16356.49    16486.91    221.48 o 
  -2   7   9      617.79      646.82     18.16 o 
  -1   7   9     2198.88     2084.72     45.68 o 
   0   7   9     7859.90     7896.46     94.86 o 
   1   7   9     1710.28     1711.89     30.52 o 
   2   7   9     5281.59     5346.07     75.07 o 
   3   7   9     1726.54     1717.79     36.77 o 
   4   7   9     8318.93     8388.06    112.51 o 
   5   7   9      833.45      823.49     34.93 o 
   6   7   9     4399.31     4318.95     76.91 o 
   7   7   9       61.50       68.06     20.68 o 
   8   7   9     7534.15     7641.77    125.07 o 
   9   7   9     1180.44     1221.38    112.09 o 
  10   7   9     2995.04     3307.00    102.35 o 
  11   7   9     1928.95     2006.75     78.38 o 
  12   7   9     1113.94     1092.16     56.14 o 
  13   7   9     3539.80     3738.81     98.35 o 
 -13   8   9      590.62      731.78    101.16 o 
 -12   8   9     1158.67     1160.37    125.58 o 
 -11   8   9     2520.67     2480.04    118.72 o 
 -10   8   9      458.76      430.33     66.96 o 
  -9   8   9     8735.65     8573.06    227.62 o 
  -8   8   9      493.05      456.23     72.00 o 
  -7   8   9     6786.22     6816.98    156.58 o 
  -6   8   9     5111.31     5307.46    195.29 o 
  -5   8   9      736.76      780.70     36.80 o 
  -4   8   9    10981.75    11071.93    153.49 o 
  -3   8   9      175.46      200.32     23.44 o 
  -2   8   9     2517.00     2360.43     47.58 o 
  -1   8   9     2189.80     2014.32     46.58 o 
   0   8   9      824.20      835.71     31.10 o 
   1   8   9     2509.95     2673.35     57.91 o 
   2   8   9      945.96      938.84     29.98 o 
   3   8   9     1133.38     1228.24     52.46 o 
   4   8   9      804.75      979.72    109.84 o 
   5   8   9     7524.64     7422.24    136.35 o 
   6   8   9      193.04      203.12     26.13 o 
   7   8   9     3360.46     3499.68    101.70 o 
   8   8   9      124.14      129.59     26.10 o 
   9   8   9     3531.04     3479.58     75.94 o 
  10   8   9      665.65      740.83     59.63 o 
  11   8   9     1552.64     1626.83     63.46 o 
  12   8   9     1902.47     2147.88     71.84 o 
 -12   9   9      434.79      422.36     78.11 o 
 -11   9   9       28.26       26.17     59.04 o 
 -10   9   9      639.52      473.45     86.17 o 
  -9   9   9      284.46      264.97     67.52 o 
  -8   9   9        7.49       19.21     33.53 o 
  -7   9   9      178.98      132.07     46.57 o 
  -6   9   9     1256.38     1303.26     48.18 o 
  -5   9   9      675.41      653.76     29.41 o 
  -4   9   9      799.49      706.20     42.47 o 
  -3   9   9     1616.59     1577.15     44.77 o 
  -2   9   9       32.46       13.38     24.36 o 
  -1   9   9     5209.85     5344.39     94.72 o 
   0   9   9       12.51        2.74     13.22 o 
   1   9   9     4719.03     4602.81     64.08 o 
   2   9   9     1645.32     1653.65     39.15 o 
   3   9   9      313.06      397.12     27.61 o 
   4   9   9     1820.41     1963.92     55.24 o 
   5   9   9        8.21       17.08     23.68 o 
   6   9   9     3353.03     3466.96     68.61 o 
   7   9   9      945.28     1030.63     63.91 o 
   8   9   9      237.10      322.61     50.58 o 
   9   9   9      621.96      650.25     38.49 o 
  10   9   9       24.76       43.26     28.69 o 
  11   9   9      441.51      531.61     38.21 o 
  12   9   9       18.20       29.06     34.39 o 
 -11  10   9       30.22      -13.55     44.25 o 
 -10  10   9       49.17      -13.21     48.03 o 
  -9  10   9       58.58       42.32     42.83 o 
  -8  10   9       37.99        5.81     40.13 o 
  -7  10   9        1.23      -34.73     38.99 o 
  -6  10   9      317.09      410.82     39.18 o 
  -5  10   9       55.41       76.30     22.69 o 
  -4  10   9        0.59      -14.36     18.84 o 
  -3  10   9      569.29      557.97     38.47 o 
  -2  10   9      375.34      462.65     39.94 o 
  -1  10   9      418.39      500.55     43.22 o 
   0  10   9     1504.74     1274.70    145.82 o 
   1  10   9       93.66       73.08     13.04 o 
   2  10   9     1887.04     1911.77     44.45 o 
   3  10   9      849.42      898.71     29.00 o 
   4  10   9      157.18      108.01     28.64 o 
   5  10   9     3064.81     3216.69    140.60 o 
   6  10   9      276.08      311.31     31.40 o 
   7  10   9      362.49      385.05     27.60 o 
   8  10   9      987.62     1752.26    272.27 o 
   9  10   9      219.23      209.69     44.98 o 
  10  10   9        4.39       18.35     23.41 o 
  -9  11   9       54.15        9.80     41.02 o 
  -8  11   9       18.92       41.20     43.16 o 
  -7  11   9      133.19       94.42     53.93 o 
  -6  11   9       35.47       17.14     35.78 o 
  -5  11   9      126.53      116.36     32.67 o 
  -4  11   9       15.15       21.72     24.69 o 
  -3  11   9       32.42       33.05     29.52 o 
  -2  11   9       40.26       20.13     24.73 o 
  -1  11   9      371.11      380.94     42.54 o 
   0  11   9       60.01       67.14     23.68 o 
   1  11   9      526.75      437.43     28.58 o 
   2  11   9      769.97      777.44     35.66 o 
   3  11   9        5.08        8.06     19.40 o 
   4  11   9       82.56       48.32     18.32 o 
   5  11   9      176.99      295.68     55.42 o 
   6  11   9       29.28       16.14     24.87 o 
   7  11   9       64.27       57.17     24.87 o 
   8  11   9        0.33        4.09     30.09 o 
   9  11   9      137.96      152.36     67.26 o 
  -7  12   9      118.29      108.71     45.00 o 
  -6  12   9      229.94      217.94     46.81 o 
  -5  12   9      312.69      332.84     48.91 o 
  -4  12   9      243.41      240.05     35.69 o 
  -3  12   9      756.92      746.55     39.90 o 
  -2  12   9      220.53      270.14     48.55 o 
  -1  12   9      391.92      396.52     37.66 o 
   0  12   9     2003.75     2033.43     62.50 o 
   1  12   9       93.91      134.47     29.32 o 
   2  12   9      856.77      871.35     47.63 o 
   3  12   9      498.98      504.29     31.60 o 
   4  12   9      190.49       67.56     56.22 o 
   5  12   9     1368.62     1628.35    240.44 o 
   6  12   9      104.02      137.73     36.22 o 
   7  12   9      287.10      263.27     63.60 o 
  -5  13   9      288.50      338.50     55.81 o 
  -4  13   9      451.58      478.76     53.20 o 
  -3  13   9      647.48      656.88     59.13 o 
  -2  13   9        2.28        8.10     25.52 o 
  -1  13   9      449.35      615.61    192.83 o 
   0  13   9       13.53        6.45     23.54 o 
   1  13   9     1037.33     1051.23     68.27 o 
   2  13   9      217.54      171.37     68.53 o 
   3  13   9      326.42      335.89    111.96 o 
   4  13   9      550.73      654.08    130.35 o 
 -15   0  10     1678.46     1644.05    227.42 o 
 -14   0  10      517.63      478.57     92.18 o 
 -13   0  10     4249.11     3864.67    309.23 o 
 -12   0  10      581.25      530.71     28.05 o 
 -11   0  10    16699.37    15654.42    428.18 o 
 -10   0  10     7463.55     7570.03    154.13 o 
  -9   0  10     4210.29     4216.61     81.10 o 
  -8   0  10    27850.28    27734.93    539.40 o 
  -7   0  10     2761.88     2773.38     56.40 o 
  -6   0  10    42469.52    42584.63    722.73 o 
  -5   0  10     8900.64     8773.06    211.47 o 
  -4   0  10    27147.41    27077.02    507.76 o 
  -3   0  10    45064.59    45226.29   1160.94 o 
  -2   0  10     1368.52     1236.83     39.48 o 
  -1   0  10    22887.42    22731.85    421.28 o 
   0   0  10       12.28       44.12     20.90 o 
   1   0  10    47443.55    46253.87    990.94 o 
   2   0  10     7022.92     6885.01    132.33 o 
   3   0  10     4267.97     4244.32     92.28 o 
   4   0  10     2824.84     2803.39     72.50 o 
   5   0  10     3645.84     3207.01     83.01 o 
   6   0  10     4760.86     4749.21    129.83 o 
   7   0  10     1163.90     1137.00     59.92 o 
   8   0  10    10610.40    10201.71    251.69 o 
   9   0  10      566.84      632.40    190.41 o 
  10   0  10    11952.39    11984.59    320.36 o 
  11   0  10     1064.04     1090.84     83.29 o 
  12   0  10    12737.37    12933.85    343.17 o 
  13   0  10     6685.71     6383.33    243.94 o 
  14   0  10     1808.07     1747.43    118.26 o 
  15   0  10     3625.15     3803.13    171.05 o 
 -15   1  10      215.52      456.87     74.81 o 
 -14   1  10     3708.00     3412.35    187.76 o 
 -13   1  10       41.57       10.40      8.71 o 
 -12   1  10     2625.30     2570.58     61.96 o 
 -11   1  10     2443.29     2025.12    252.81 o 
 -10   1  10      152.57      191.59     33.16 o 
  -9   1  10     4586.21     4018.78    175.31 o 
  -8   1  10     7159.74     7084.96    120.38 o 
  -7   1  10    13741.85    13811.77    183.99 o 
  -6   1  10        6.28       28.13     13.49 o 
  -5   1  10    32173.21    32042.46    395.47 o 
  -4   1  10     9035.20     9043.92     98.34 o 
  -3   1  10    10696.93    11382.96    140.15 o 
  -2   1  10    24624.97    23298.91    283.81 o 
  -1   1  10     1316.99     1149.59     25.49 o 
   0   1  10    27477.15    27188.88    374.47 o 
   1   1  10      757.96      912.88     40.99 o 
   2   1  10    34634.51    34747.49    512.97 o 
   3   1  10     1351.65     1259.62     37.94 o 
   4   1  10     8668.33     8236.22    115.28 o 
   5   1  10     4943.81     4663.50     86.20 o 
   6   1  10     1132.60     1087.04     44.52 o 
   7   1  10    12307.37    12286.20    192.46 o 
   8   1  10        7.81       -0.41     21.19 o 
   9   1  10     7110.31     7090.67    128.36 o 
  10   1  10     1252.05     1215.81     56.45 o 
  11   1  10     5883.89     5832.50    158.86 o 
  12   1  10     4156.12     4015.08    139.94 o 
  13   1  10     1623.49     1506.09     89.77 o 
  14   1  10     3773.82     3845.33    147.50 o 
  15   1  10      153.07      151.70     60.98 o 
 -15   2  10     4754.04     4077.34    224.74 o 
 -14   2  10      232.90      206.67     47.15 o 
 -13   2  10     3409.78     3489.16     97.32 o 
 -12   2  10     3215.10     3179.14     96.75 o 
 -11   2  10       62.69       75.72     40.25 o 
 -10   2  10     6418.17     6401.05    125.03 o 
  -9   2  10      248.96      369.59     59.30 o 
  -8   2  10     1473.16     1468.41     46.38 o 
  -7   2  10       93.09      141.88     24.26 o 
  -6   2  10     7360.09     7600.16     82.71 o 
  -5   2  10     3973.59     4452.36    104.95 o 
  -4   2  10    15196.10    16121.17    228.37 o 
  -3   2  10     2679.41     2658.25     41.71 o 
  -2   2  10    17262.20    17076.27    195.59 o 
  -1   2  10    12628.52    12247.42    198.67 o 
   0   2  10      995.56      960.39     25.32 o 
   1   2  10    65939.88    65818.74    940.15 o 
   2   2  10       35.60      162.84     72.78 o 
   3   2  10    54666.46    54306.29    866.43 o 
   4   2  10    26772.70    26389.65    375.99 o 
   5   2  10     6951.19     6761.80    108.13 o 
   6   2  10    18090.76    18042.47    261.46 o 
   7   2  10       13.60       25.94     26.36 o 
   8   2  10    17772.90    16882.48    275.17 o 
   9   2  10      470.00      463.23     41.17 o 
  10   2  10     6666.67     6328.09    131.30 o 
  11   2  10     3275.36     3455.42     99.55 o 
  12   2  10      806.73      699.34     63.70 o 
  13   2  10     1873.55     1837.04     76.76 o 
  14   2  10        8.02      -14.82     35.53 o 
  15   2  10      860.32      833.03     75.38 o 
 -15   3  10       15.57       10.79     34.38 o 
 -14   3  10     1583.81     1612.18     86.85 o 
 -13   3  10      534.68     1666.36    141.29 o 
 -12   3  10     1227.36     1248.82     52.04 o 
 -11   3  10     2910.28     2783.34     82.76 o 
 -10   3  10      903.52     2861.06    354.28 o 
  -9   3  10     2086.71     2080.11     81.67 o 
  -8   3  10       92.71      241.67     82.21 o 
  -7   3  10     2607.01     2720.42     51.19 o 
  -6   3  10      337.48      329.37     19.66 o 
  -5   3  10      437.68      324.47     16.36 o 
  -4   3  10     1776.02     1920.68     61.69 o 
  -3   3  10     4210.27     4483.40     65.42 o 
  -2   3  10     5597.93     5554.16     64.60 o 
  -1   3  10      145.61      125.98     14.79 o 
   0   3  10     3104.91     2923.72     42.45 o 
   1   3  10     1014.22     1057.68     37.82 o 
   2   3  10    14284.73    14383.71    517.92 o 
   3   3  10     1900.69     1782.93     34.90 o 
   4   3  10     7642.90     7664.51    113.18 o 
   5   3  10     6579.34     6602.81    105.12 o 
   6   3  10     3077.16     3154.78     63.82 o 
   7   3  10    11491.71    11210.79    201.37 o 
   8   3  10      409.81      427.69     44.00 o 
   9   3  10     8795.64     8756.36    173.05 o 
  10   3  10       51.69       87.53     37.21 o 
  11   3  10     1451.34     1387.30     67.22 o 
  12   3  10      375.56      335.91     64.01 o 
  13   3  10      558.81      682.25     99.25 o 
  14   3  10      431.08     1270.04    303.85 o 
  15   3  10       78.29       65.24     52.72 o 
 -15   4  10      192.59      182.85     49.39 o 
 -14   4  10       19.55      403.92    157.50 o 
 -13   4  10     1322.83     1298.29     66.41 o 
 -12   4  10      134.74      796.30     62.62 o 
 -11   4  10     1542.68     1497.74     54.63 o 
 -10   4  10     2212.88     2274.62     63.25 o 
  -9   4  10     3720.67     4079.48    303.74 o 
  -8   4  10     6932.87     6979.96    105.09 o 
  -7   4  10      367.59      351.37     39.11 o 
  -6   4  10     7870.88     7825.27    101.43 o 
  -5   4  10     2402.40     2425.48     39.67 o 
  -4   4  10      660.36      639.90     29.05 o 
  -3   4  10    10654.54    10899.00    152.04 o 
  -2   4  10        3.58       -0.39      8.80 o 
  -1   4  10     4886.42     4977.49     57.61 o 
   0   4  10     1697.66     1535.27     32.69 o 
   1   4  10     3991.99     3984.60     52.66 o 
   2   4  10     5148.44     5190.40     72.67 o 
   3   4  10        2.50       10.76     14.86 o 
   4   4  10      131.32      133.65     22.11 o 
   5   4  10       90.21      106.56     20.51 o 
   6   4  10       82.35       72.63     21.02 o 
   7   4  10     4734.73     4709.79     96.28 o 
   8   4  10     4100.89     4140.12    124.10 o 
   9   4  10     2425.74     2677.20    133.28 o 
  10   4  10     1079.32     1027.48     57.95 o 
  11   4  10      130.31      121.59     49.11 o 
  12   4  10     2107.36     2056.61     91.88 o 
  13   4  10      767.11     1680.70    469.52 o 
  14   4  10      594.65      713.32    154.01 o 
  15   4  10     1121.25     1148.61     77.43 o 
 -14   5  10       58.54       74.61     40.24 o 
 -13   5  10      185.69      526.18    230.79 o 
 -12   5  10       35.85      140.61     60.72 o 
 -11   5  10      104.38       92.13     23.40 o 
 -10   5  10      561.08      973.15    148.47 o 
  -9   5  10      148.24      127.33     24.73 o 
  -8   5  10      229.89      191.10     24.85 o 
  -7   5  10      471.06      470.90     26.74 o 
  -6   5  10     1096.91     1106.28     51.75 o 
  -5   5  10      193.34      298.21     33.31 o 
  -4   5  10     1671.53     1712.83     26.34 o 
  -3   5  10      450.79      409.47     20.22 o 
  -2   5  10      196.12      198.88     18.24 o 
  -1   5  10     4808.82     5057.94     66.62 o 
   0   5  10      713.17      784.72     24.62 o 
   1   5  10     1539.25     1512.25     34.15 o 
   2   5  10        0.12       26.52     14.38 o 
   3   5  10      146.08      146.25     22.29 o 
   4   5  10      250.55      374.62     31.62 o 
   5   5  10       42.91       58.13     22.25 o 
   6   5  10       17.60       21.49     21.96 o 
   7   5  10      425.35      535.56     44.08 o 
   8   5  10     2681.34     2570.03     74.32 o 
   9   5  10       37.80       49.42     27.10 o 
  10   5  10       31.22       30.03     31.85 o 
  11   5  10      532.35      581.57     68.38 o 
  12   5  10        0.68      -26.83     31.95 o 
  13   5  10      218.66      234.47     43.24 o 
  14   5  10       57.56       29.08     38.48 o 
 -14   6  10      107.68      460.07    150.65 o 
 -13   6  10      174.84      192.97     34.63 o 
 -12   6  10       76.80      233.29     99.83 o 
 -11   6  10     1181.27     1215.80     47.22 o 
 -10   6  10      177.54      165.46     22.00 o 
  -9   6  10      528.22      547.74     30.34 o 
  -8   6  10      696.47      677.28     28.43 o 
  -7   6  10      164.45      168.86     16.08 o 
  -6   6  10     1268.76     1300.34     28.80 o 
  -5   6  10       80.24      130.44      9.45 o 
  -4   6  10      976.79     1062.07     26.77 o 
  -3   6  10     3734.26     3607.97     52.26 o 
  -2   6  10     2971.00     2942.13     50.46 o 
  -1   6  10      101.20       96.34     14.71 o 
   0   6  10     1464.08     1522.44     32.56 o 
   1   6  10      477.35      418.65     23.03 o 
   2   6  10       16.44       16.02     16.44 o 
   3   6  10       94.59      100.82     23.35 o 
   4   6  10      172.92      187.50     25.50 o 
   5   6  10        0.76       11.31     19.70 o 
   6   6  10      950.64      930.31     48.47 o 
   7   6  10       96.53       89.21     29.45 o 
   8   6  10        5.59       13.28     24.60 o 
   9   6  10     1664.61     1623.40     70.75 o 
  10   6  10      759.17      764.18     44.12 o 
  11   6  10     1453.64     1700.96    216.91 o 
  12   6  10     1539.00     1617.11     63.24 o 
  13   6  10       30.67       25.03     33.85 o 
  14   6  10      267.04      445.59    201.42 o 
 -13   7  10       39.21      -22.04     68.76 o 
 -12   7  10     1226.62     1126.02     64.93 o 
 -11   7  10       43.57      163.50     65.07 o 
 -10   7  10     2210.90     2303.40     67.33 o 
  -9   7  10      909.89      934.00     32.74 o 
  -8   7  10     2396.23     2242.81     54.20 o 
  -7   7  10     5942.08     5760.40     98.26 o 
  -6   7  10      520.53      478.31     16.63 o 
  -5   7  10     2669.76     2799.68     33.32 o 
  -4   7  10      537.78      514.42     17.15 o 
  -3   7  10     1233.82     1161.17     51.25 o 
  -2   7  10     7802.65     7881.54     99.93 o 
  -1   7  10     2519.18     2646.96     43.52 o 
   0   7  10      827.97      859.06     25.39 o 
   1   7  10       73.24       89.24     16.18 o 
   2   7  10     1599.21     1682.75     44.00 o 
   3   7  10        2.55        4.42     14.90 o 
   4   7  10     1875.91     1938.91     50.72 o 
   5   7  10      879.83      875.85     40.62 o 
   6   7  10      640.95      677.59     35.79 o 
   7   7  10        4.24       25.53     20.31 o 
   8   7  10     1755.44     1879.23     66.71 o 
   9   7  10     1739.23     2152.54    160.44 o 
  10   7  10      277.91      348.08     59.80 o 
  11   7  10     2790.19     2897.27     82.57 o 
  12   7  10        8.62       24.26     32.31 o 
  13   7  10      272.04      212.63     41.40 o 
 -12   8  10      564.79      647.55    139.52 o 
 -11   8  10      326.02      469.97    105.79 o 
 -10   8  10     1173.90     1031.94     86.94 o 
  -9   8  10        3.25        7.79     35.90 o 
  -8   8  10      512.86      587.27     71.92 o 
  -7   8  10     1185.44     1060.69     72.16 o 
  -6   8  10     2765.55     2976.63    204.97 o 
  -5   8  10      755.82      756.37     27.31 o 
  -4   8  10     1729.34     1786.63     56.62 o 
  -3   8  10      149.51      131.41     27.54 o 
  -2   8  10     1526.84     1486.11     66.76 o 
  -1   8  10     6144.62     6151.99     90.32 o 
   0   8  10     2468.12     2516.42     46.04 o 
   1   8  10     3715.73     3786.14     62.77 o 
   2   8  10       53.51       65.43     16.97 o 
   3   8  10     6753.85     7007.05    103.19 o 
   4   8  10     3193.29     3349.24     63.40 o 
   5   8  10     3348.69     3305.26     60.71 o 
   6   8  10     4623.31     4873.41     79.56 o 
   7   8  10      139.81      149.93     25.94 o 
   8   8  10     2643.77     2666.10     63.66 o 
   9   8  10      534.65      625.02     50.11 o 
  10   8  10      283.26      303.37     46.84 o 
  11   8  10      417.61      638.24     90.17 o 
  12   8  10      356.75      345.58     59.87 o 
 -11   9  10      761.56      817.52     72.88 o 
 -10   9  10      503.43      402.39     58.97 o 
  -9   9  10      940.91     1068.57     69.62 o 
  -8   9  10        5.00       25.26     47.54 o 
  -7   9  10     2519.08     2469.45     93.53 o 
  -6   9  10      110.87      130.04     27.79 o 
  -5   9  10     2982.35     3081.73     85.54 o 
  -4   9  10       14.32       24.53     16.96 o 
  -3   9  10     4471.90     4725.48     83.00 o 
  -2   9  10     4206.32     4261.98     72.85 o 
  -1   9  10     3188.47     3124.51     72.76 o 
   0   9  10     5540.67     5485.19     88.97 o 
   1   9  10      437.39      406.23     18.53 o 
   2   9  10     9352.92     9176.74    138.44 o 
   3   9  10     2250.10     2161.90     53.22 o 
   4   9  10     6026.61     6026.52     91.82 o 
   5   9  10     4724.57     5019.01    109.01 o 
   6   9  10      897.93      954.63    107.40 o 
   7   9  10     5748.90     5813.57    111.63 o 
   8   9  10      207.13      164.03     33.69 o 
   9   9  10     3380.32     3355.78    100.43 o 
  10   9  10     1298.28     1384.06     57.36 o 
  11   9  10     1317.69     1271.73     57.10 o 
 -10  10  10     1161.56     1175.64    105.91 o 
  -9  10  10      688.31      485.55    130.91 o 
  -8  10  10     2398.29     2267.78    102.58 o 
  -7  10  10       18.51       23.83     41.15 o 
  -6  10  10     4967.59     5693.47    466.88 o 
  -5  10  10      727.98      781.52     34.68 o 
  -4  10  10     3609.03     3671.77     83.44 o 
  -3  10  10     5388.18     5604.64     98.03 o 
  -2  10  10      805.92      807.33     39.09 o 
  -1  10  10     5094.67     5079.60     88.41 o 
   0  10  10      254.30      168.89     40.94 o 
   1  10  10     4229.81     4101.75     57.66 o 
   2  10  10       22.06       24.07     19.90 o 
   3  10  10     2624.55     2628.08     57.44 o 
   4  10  10      116.51      125.73     22.80 o 
   5  10  10     1353.87     1376.46     68.02 o 
   6  10  10     1712.39     1807.64     82.56 o 
   7  10  10      139.69      145.81     31.51 o 
   8  10  10     1964.90     2030.70     57.86 o 
   9  10  10       38.72       65.25     24.82 o 
  10  10  10     2109.48     2121.71     61.56 o 
  -9  11  10     2318.60     2372.02    103.65 o 
  -8  11  10      525.31      612.59     88.44 o 
  -7  11  10     6556.97     6668.42    170.22 o 
  -6  11  10      672.75      742.89     69.73 o 
  -5  11  10     5556.46     5459.50    112.55 o 
  -4  11  10     2740.10     2770.28     74.70 o 
  -3  11  10     2480.76     2416.21    113.09 o 
  -2  11  10     5357.63     5587.34     95.60 o 
  -1  11  10      171.40      140.37     26.13 o 
   0  11  10     4639.32     4531.21     86.70 o 
   1  11  10      111.28      118.80     28.53 o 
   2  11  10     2426.59     2270.52     60.57 o 
   3  11  10      856.22      797.51     28.98 o 
   4  11  10      586.55      664.02     38.97 o 
   5  11  10      201.64      248.28     25.88 o 
   6  11  10     1161.52     1173.96     41.75 o 
   7  11  10     1032.37     1070.58     40.36 o 
   8  11  10      401.00      398.03     40.52 o 
   9  11  10     2659.71     2789.43    100.18 o 
  -7  12  10       39.22        5.85     49.47 o 
  -6  12  10     2538.53     2605.76     95.62 o 
  -5  12  10      162.67      136.43     48.95 o 
  -4  12  10     1669.80     1640.75     56.78 o 
  -3  12  10     1096.74     1029.66     48.49 o 
  -2  12  10     1933.34     1838.10     55.42 o 
  -1  12  10     2668.60     2634.97     67.34 o 
   0  12  10       64.37       21.06     28.38 o 
   1  12  10     2632.80     2525.74     69.37 o 
   2  12  10      398.30      444.59     56.44 o 
   3  12  10     1830.71     1823.17     77.30 o 
   4  12  10      919.65      915.57     88.58 o 
   5  12  10     2225.90     2167.13     95.44 o 
   6  12  10     2341.85     2472.98     91.90 o 
   7  12  10      199.94      248.69     65.42 o 
  -4  13  10        5.42       11.55     23.72 o 
  -3  13  10     1048.49     1112.37     53.39 o 
  -2  13  10      530.80      569.11     45.71 o 
  -1  13  10     1456.69     1452.09     59.41 o 
   0  13  10     2864.56     2658.63     94.18 o 
   1  13  10      274.93      181.37     36.33 o 
   2  13  10     3574.79     3087.08   1890.67 o 
   3  13  10     1036.97     1102.63    249.06 o 
   4  13  10     1775.18     1917.56    182.96 o 
 -15   1  11      970.71     1196.09    365.68 o 
 -14   1  11        1.25        8.58     30.65 o 
 -13   1  11     1922.73     1800.81     82.27 o 
 -12   1  11     1681.89     1693.47    277.54 o 
 -11   1  11        3.77        8.07     17.41 o 
 -10   1  11     2147.95     2138.96     63.30 o 
  -9   1  11      933.42      959.77     35.60 o 
  -8   1  11       33.96       31.57     21.81 o 
  -7   1  11      126.98      184.18     25.05 o 
  -6   1  11       39.67       36.79     11.24 o 
  -5   1  11     1939.91     2031.29     34.68 o 
  -4   1  11       67.00       73.11     12.33 o 
  -3   1  11     6864.71     6945.85     86.60 o 
  -2   1  11     1486.40     1471.17     36.65 o 
  -1   1  11     1120.77     1218.45     32.11 o 
   0   1  11    15286.87    14772.80    194.57 o 
   1   1  11     4215.47     4235.98     70.62 o 
   2   1  11    13571.85    13773.80    201.03 o 
   3   1  11     4559.30     4450.96     70.91 o 
   4   1  11     1719.37     1897.21     48.76 o 
   5   1  11     4950.05     4802.79     80.10 o 
   6   1  11     7964.13     7737.72    132.02 o 
   7   1  11      908.05      888.33     55.64 o 
   8   1  11     3322.30     3020.58     78.78 o 
   9   1  11       94.53       63.16     36.22 o 
  10   1  11     1975.98     1956.12     75.33 o 
  11   1  11      877.00      864.56    243.90 o 
  12   1  11      176.53      204.39     46.50 o 
  13   1  11      358.01      785.61    182.27 o 
  14   1  11      107.77       53.56     49.13 o 
  15   1  11       24.75       25.32     44.32 o 
 -15   2  11      237.61     1044.09    468.80 o 
 -14   2  11      883.43     1252.89    260.53 o 
 -13   2  11       62.51     1118.30    125.58 o 
 -12   2  11     1509.13     1920.74    236.15 o 
 -11   2  11       74.28       87.14     31.37 o 
 -10   2  11     7770.70     7866.54    139.47 o 
  -9   2  11     1637.30     1663.84     41.51 o 
  -8   2  11      612.98      613.72     45.03 o 
  -7   2  11     1802.44     1644.15     34.08 o 
  -6   2  11     1431.16     1403.12     29.37 o 
  -5   2  11     2057.60     2247.49     55.87 o 
  -4   2  11      124.03      116.80     14.50 o 
  -3   2  11     2148.24     1990.99     41.79 o 
  -2   2  11      981.38     1051.61     30.96 o 
  -1   2  11     5423.32     5213.56     63.94 o 
   0   2  11      964.88      974.46     25.49 o 
   1   2  11     3515.70     3367.12     50.87 o 
   2   2  11    20502.17    21127.55    290.33 o 
   3   2  11     4514.07     4685.42     88.62 o 
   4   2  11    11689.00    11495.05    177.83 o 
   5   2  11      418.62      463.57     35.73 o 
   6   2  11     6751.66     6542.05    109.67 o 
   7   2  11     3693.38     3610.06     95.10 o 
   8   2  11     1577.27     1535.55     73.95 o 
   9   2  11     4426.43     4290.81    108.10 o 
  10   2  11       24.88       17.41     40.69 o 
  11   2  11     1211.61     1124.35     59.95 o 
  12   2  11       46.72      230.89    133.68 o 
  13   2  11      196.81      181.12     52.16 o 
  14   2  11      196.30      196.10     73.42 o 
  15   2  11      127.84       82.71     52.49 o 
 -15   3  11      131.75      139.88     44.48 o 
 -14   3  11      485.18      697.82    163.83 o 
 -13   3  11      556.60      582.70     45.05 o 
 -12   3  11     1363.32     1524.40     62.10 o 
 -11   3  11     5043.53     5176.43    114.59 o 
 -10   3  11      230.18      181.24     29.72 o 
  -9   3  11     8348.61     8420.91    126.62 o 
  -8   3  11     3366.40     3246.40     61.92 o 
  -7   3  11     7957.81     7956.80    118.96 o 
  -6   3  11    18499.47    18063.07    212.21 o 
  -5   3  11      984.97     1203.21     36.08 o 
  -4   3  11    21031.75    21635.99    263.66 o 
  -3   3  11     6011.02     5880.37     77.10 o 
  -2   3  11    12343.35    12393.01    142.60 o 
  -1   3  11    16615.67    16552.54    193.98 o 
   0   3  11    10193.64    10723.33    135.67 o 
   1   3  11    11077.05    10915.47    132.55 o 
   2   3  11    13788.96    14552.87    356.85 o 
   3   3  11      806.26      687.90     27.90 o 
   4   3  11      214.68      185.45     23.21 o 
   5   3  11     1007.24      891.20     35.28 o 
   6   3  11      718.08      607.07     39.84 o 
   7   3  11      768.33      714.26     44.91 o 
   8   3  11     1257.49     1315.85     57.69 o 
   9   3  11     2054.16     2122.30     83.15 o 
  10   3  11      887.53      943.91     68.31 o 
  11   3  11      809.84      722.41     52.59 o 
  12   3  11     4789.06     4740.19    115.95 o 
  13   3  11       61.85       66.53     45.04 o 
  14   3  11     2464.83     2352.47    101.30 o 
  15   3  11     1203.13     1282.50     96.71 o 
 -15   4  11     1149.75     1028.43     92.06 o 
 -14   4  11     2330.81     2243.53     76.07 o 
 -13   4  11      410.87      447.29     35.24 o 
 -12   4  11     1881.47     1997.15     59.85 o 
 -11   4  11       47.47       54.77     24.57 o 
 -10   4  11     6829.26     6868.31    120.42 o 
  -9   4  11     1333.62     1322.97     65.39 o 
  -8   4  11     8115.66     8005.44    132.72 o 
  -7   4  11    10152.86    10538.19    136.43 o 
  -6   4  11      636.60      694.32     44.37 o 
  -5   4  11    13485.48    13172.17    149.19 o 
  -4   4  11      247.24      258.33     26.07 o 
  -3   4  11    12331.81    12080.81    161.45 o 
  -2   4  11     8242.08     8510.17    145.91 o 
  -1   4  11     1878.71     1743.58     36.53 o 
   0   4  11    13051.38    13204.78    158.59 o 
   1   4  11     2790.62     2926.46     50.03 o 
   2   4  11     4613.42     4410.19     61.62 o 
   3   4  11       10.21       16.88     18.50 o 
   4   4  11     6882.57     6821.78     94.15 o 
   5   4  11     3868.92     4065.16     64.50 o 
   6   4  11     1744.57     1847.33     54.63 o 
   7   4  11     3543.38     3440.76     73.88 o 
   8   4  11     3916.77     3814.15     89.89 o 
   9   4  11     3108.78     2928.48     76.90 o 
  10   4  11      310.43      282.33     44.00 o 
  11   4  11     6133.03     6080.84    129.01 o 
  12   4  11        0.71      -10.65     31.01 o 
  13   4  11     3050.59     3032.09    110.30 o 
  14   4  11      633.86      831.60    166.15 o 
 -14   5  11     1110.26     1142.78     59.87 o 
 -13   5  11     4922.09     4668.14    108.99 o 
 -12   5  11      186.01      195.88     36.41 o 
 -11   5  11     2963.35     3008.37     69.76 o 
 -10   5  11     1765.99     1765.77     50.55 o 
  -9   5  11     2709.54     2685.49     55.55 o 
  -8   5  11     4475.56     4642.63     71.67 o 
  -7   5  11      120.70      147.27     18.58 o 
  -6   5  11     1953.49     1903.15     35.65 o 
  -5   5  11      119.97      115.46      7.48 o 
  -4   5  11     3605.46     3692.28     61.28 o 
  -3   5  11      140.05      195.62     17.61 o 
  -2   5  11     9838.12     9693.87    117.00 o 
  -1   5  11     1249.20     1317.04     32.38 o 
   0   5  11    16740.83    16794.41    203.40 o 
   1   5  11    11040.39    10649.49    133.29 o 
   2   5  11    10034.78     9957.68    132.49 o 
   3   5  11    22962.73    23433.03    555.98 o 
   4   5  11       16.62       22.12     19.55 o 
   5   5  11    16611.40    16240.84    219.33 o 
   6   5  11    10508.93    10352.45    162.13 o 
   7   5  11     4643.63     4536.08     83.36 o 
   8   5  11     7271.73     7278.79    120.17 o 
   9   5  11      787.56      767.82     41.14 o 
  10   5  11    10948.96    10792.09    171.69 o 
  11   5  11     1198.56     1238.68     52.95 o 
  12   5  11     2040.78     2079.04     66.79 o 
  13   5  11      435.80      477.54     54.68 o 
  14   5  11      898.90      855.75     60.41 o 
 -14   6  11     2379.68     2293.79     67.41 o 
 -13   6  11       36.67       30.80     23.83 o 
 -12   6  11     3543.26     3370.09     89.16 o 
 -11   6  11      246.99      262.11     25.86 o 
 -10   6  11     3073.08     3204.88     64.15 o 
  -9   6  11     2881.00     2763.70     60.63 o 
  -8   6  11     2216.69     2207.64     53.12 o 
  -7   6  11     3685.75     3651.83     54.57 o 
  -6   6  11      602.48      581.44     18.88 o 
  -5   6  11     3797.62     4050.93    115.82 o 
  -4   6  11      330.03      296.00     12.33 o 
  -3   6  11    14747.19    14709.49    203.88 o 
  -2   6  11      155.60      150.73     13.80 o 
  -1   6  11    18081.19    17812.96    223.27 o 
   0   6  11     4731.94     4656.84     61.31 o 
   1   6  11    13364.23    12874.89    162.12 o 
   2   6  11    12708.59    13086.10    173.88 o 
   3   6  11      844.43      879.95     29.38 o 
   4   6  11    17369.39    16849.99    237.89 o 
   5   6  11      363.90      438.04     34.13 o 
   6   6  11     7540.49     7437.86    108.67 o 
   7   6  11     7318.02     7365.74    122.98 o 
   8   6  11     1374.29     1306.84     47.56 o 
   9   6  11     8528.72     8530.90    138.67 o 
  10   6  11       76.50       79.85     30.41 o 
  11   6  11     2024.95     2139.07     66.27 o 
  12   6  11      568.97      538.89     50.86 o 
  13   6  11     2582.11     2389.18     89.47 o 
 -13   7  11     1433.53     1570.47    100.55 o 
 -12   7  11      202.89      168.70     57.74 o 
 -11   7  11     4743.61     4470.84    114.48 o 
 -10   7  11       75.28       35.76     23.62 o 
  -9   7  11     6575.68     6312.98    101.39 o 
  -8   7  11     2347.79     2376.48     45.27 o 
  -7   7  11     3357.36     3442.11     52.25 o 
  -6   7  11     9878.60    10261.88    142.29 o 
  -5   7  11      194.18      206.29     12.61 o 
  -4   7  11    13243.37    13121.62    160.81 o 
  -3   7  11     1860.46     1757.11     31.10 o 
  -2   7  11     7190.16     6975.42    111.31 o 
  -1   7  11     6516.41     6542.41     86.13 o 
   0   7  11      301.99      347.00     30.00 o 
   1   7  11    13667.32    13829.28    176.03 o 
   2   7  11      353.16      318.52     27.61 o 
   3   7  11     9410.34     9122.07    124.85 o 
   4   7  11      151.70      209.73     23.90 o 
   5   7  11     6080.10     5956.04     93.19 o 
   6   7  11      990.13     1005.17     35.78 o 
   7   7  11     1376.55     1321.70     48.61 o 
   8   7  11      711.41      678.36     42.41 o 
   9   7  11     1692.86     1673.35     56.31 o 
  10   7  11     3179.39     3221.69     75.12 o 
  11   7  11      503.94      519.29     41.98 o 
  12   7  11     1999.00     2171.47     80.75 o 
  13   7  11      446.57      536.46     61.53 o 
 -12   8  11     1381.44     1415.17    171.90 o 
 -11   8  11        1.89      -23.29     41.99 o 
 -10   8  11     3125.26     3072.44    111.59 o 
  -9   8  11      903.46      881.05     91.07 o 
  -8   8  11     4283.43     4138.13    116.51 o 
  -7   8  11     2446.98     2519.01     88.22 o 
  -6   8  11     1733.34     2134.26    172.55 o 
  -5   8  11    10037.32    10858.19    519.47 o 
  -4   8  11      131.60      140.15     19.05 o 
  -3   8  11     9187.15     9224.99    129.01 o 
  -2   8  11     1360.59     1437.56     27.14 o 
  -1   8  11     1419.54     1432.89     42.99 o 
   0   8  11     6440.20     6322.90     92.11 o 
   1   8  11      289.96      270.80     27.28 o 
   2   8  11     3689.46     3664.35     62.52 o 
   3   8  11      403.20      425.49     24.81 o 
   4   8  11     1434.25     1402.93     39.98 o 
   5   8  11     1649.90     1610.60     51.52 o 
   6   8  11      889.88      885.87     40.98 o 
   7   8  11      459.19      451.26     45.79 o 
   8   8  11      625.30      696.27     49.48 o 
   9   8  11      428.03      448.72     35.80 o 
  10   8  11      583.29      840.24    141.55 o 
  11   8  11     1610.31     1606.80     61.07 o 
  12   8  11       12.43       30.02     31.03 o 
 -11   9  11      558.24      507.89     68.12 o 
 -10   9  11      357.68      298.01     78.30 o 
  -9   9  11      102.28      137.50     46.92 o 
  -8   9  11     1159.03     1170.40     69.19 o 
  -7   9  11       15.72       20.81     46.12 o 
  -6   9  11       19.46       56.74     21.30 o 
  -5   9  11        7.24        7.16     14.23 o 
  -4   9  11     1134.80     1185.48     35.23 o 
  -3   9  11       22.61       36.48     21.28 o 
  -2   9  11     1526.30     1584.79     44.35 o 
  -1   9  11      106.06       91.33      7.06 o 
   0   9  11     1739.39     1686.17     54.67 o 
   1   9  11     1480.15     1465.34     31.88 o 
   2   9  11      531.95      561.12     37.97 o 
   3   9  11     1709.85     1648.86     51.86 o 
   4   9  11        4.14       22.72     20.98 o 
   5   9  11     3815.95     3690.36     68.84 o 
   6   9  11     1245.89     1228.85     54.05 o 
   7   9  11      577.29      661.53     40.29 o 
   8   9  11     1966.02     2354.34    277.26 o 
   9   9  11       23.00       50.04     32.60 o 
  10   9  11      748.22      860.27     48.22 o 
  11   9  11      125.32      109.20     40.73 o 
 -10  10  11        4.10       -4.43     39.64 o 
  -9  10  11      319.66      313.08     58.29 o 
  -8  10  11      874.42      748.60     90.93 o 
  -7  10  11        3.04       11.81     35.55 o 
  -6  10  11       13.24       30.42     47.70 o 
  -5  10  11       47.03       55.46     27.14 o 
  -4  10  11        0.33      -10.78     24.32 o 
  -3  10  11        7.78       26.15     21.14 o 
  -2  10  11      150.30      215.27     33.77 o 
  -1  10  11      153.46      118.65     27.60 o 
   0  10  11        6.96       12.00      7.44 o 
   1  10  11      413.77      409.37     23.75 o 
   2  10  11      878.53      900.10     36.89 o 
   3  10  11      136.14      108.44     23.78 o 
   4  10  11     2331.24     2215.89     64.14 o 
   5  10  11       54.03       45.88     24.36 o 
   6  10  11     1337.60     1341.54     47.88 o 
   7  10  11     1060.75     1110.76     46.25 o 
   8  10  11       34.78       44.52     33.52 o 
   9  10  11      308.02      320.24     62.14 o 
  10  10  11       86.75      117.03     33.29 o 
  -8  11  11       22.84        7.70     38.81 o 
  -7  11  11        0.44      -83.72     83.89 o 
  -6  11  11      311.53      289.44     55.99 o 
  -5  11  11       63.34       57.77     25.04 o 
  -4  11  11      150.63      148.39     29.27 o 
  -3  11  11       83.84       35.80     25.08 o 
  -2  11  11        0.67        0.30     22.21 o 
  -1  11  11       62.65       35.01     23.52 o 
   0  11  11      484.10      471.45     35.19 o 
   1  11  11      143.31       86.33     26.47 o 
   2  11  11      101.65       88.65     21.46 o 
   3  11  11      169.74       95.91     32.03 o 
   4  11  11      263.11      321.57     36.37 o 
   5  11  11      116.19      102.18     29.55 o 
   6  11  11       55.99      277.98    116.40 o 
   7  11  11       30.59       30.86     33.64 o 
   8  11  11       50.62       46.53     24.91 o 
  -6  12  11       97.09       85.28     64.01 o 
  -5  12  11       82.63       76.34     39.56 o 
  -4  12  11      184.18      197.11     33.01 o 
  -3  12  11        3.77       27.98     31.19 o 
  -2  12  11      397.24      390.70     54.29 o 
  -1  12  11      675.19      703.83     51.42 o 
   0  12  11       62.89       45.60     28.18 o 
   1  12  11     2176.03     2117.24     72.80 o 
   2  12  11      459.90      483.02     46.87 o 
   3  12  11       39.06       -7.04     31.42 o 
   4  12  11     1087.88      991.50     75.07 o 
   5  12  11       84.30       65.58     27.04 o 
   6  12  11      951.22      773.47     68.06 o 
  -3  13  11        5.99       -1.12     25.10 o 
  -2  13  11      327.03      371.64     43.44 o 
  -1  13  11      148.83      138.72     34.75 o 
   0  13  11      584.86      583.90     49.06 o 
   1  13  11      548.47      597.17     58.91 o 
   2  13  11       43.82       11.32     34.94 o 
   3  13  11      178.12      194.13    109.87 o 
 -15   0  12       83.45      130.58     78.68 o 
 -14   0  12      805.99      821.44    101.95 o 
 -13   0  12      172.97      231.37    126.86 o 
 -12   0  12     1984.25     1694.61     99.28 o 
 -11   0  12     2110.14     1909.15     87.99 o 
 -10   0  12      957.72      921.67    148.86 o 
  -9   0  12     6616.16     6446.76    106.36 o 
  -8   0  12       34.82       27.92     27.88 o 
  -7   0  12    16745.16    17057.75    346.41 o 
  -6   0  12     4756.93     5008.31    129.60 o 
  -5   0  12     7987.41     7895.53    210.19 o 
  -4   0  12    24894.34    25274.82    501.67 o 
  -3   0  12     1639.78     1771.24     57.85 o 
  -2   0  12    51045.15    51945.66    917.62 o 
  -1   0  12     3280.97     3176.84     91.11 o 
   0   0  12    38794.34    39252.94    845.23 o 
   1   0  12    16746.29    15867.41    317.03 o 
   2   0  12     2155.99     1959.29    112.31 o 
   3   0  12     9642.33     9429.62    202.37 o 
   4   0  12     1554.42     1698.41     59.97 o 
   5   0  12     2737.50     2572.64     92.30 o 
   6   0  12     1102.17     1136.16     62.53 o 
   7   0  12    10099.70     9695.06    225.49 o 
   8   0  12     6217.36     6312.38    167.61 o 
   9   0  12     7535.12     7453.54    225.44 o 
  10   0  12     3612.73     3647.04    132.39 o 
  11   0  12     3444.79     3540.60    165.76 o 
  12   0  12     2965.57     3068.53    136.66 o 
  13   0  12      952.13      960.32     96.60 o 
  14   0  12     5069.67     5307.14    239.90 o 
  15   0  12        5.67        0.23     50.60 o 
 -15   1  12     1661.93     1691.72    104.21 o 
 -14   1  12      735.63      837.02     77.14 o 
 -13   1  12     1647.70     1760.68    158.83 o 
 -12   1  12     1607.45     1536.01    167.34 o 
 -11   1  12     1201.55     1161.99     51.40 o 
 -10   1  12     8994.35     8845.85    142.27 o 
  -9   1  12      783.42      768.67     35.85 o 
  -8   1  12    13013.66    13010.80    164.60 o 
  -7   1  12      374.18      390.65     24.04 o 
  -6   1  12     7501.64     7350.83     73.60 o 
  -5   1  12    11475.47    11908.81    149.81 o 
  -4   1  12     1019.69     1085.05     27.40 o 
  -3   1  12    25321.12    24920.22    305.21 o 
  -2   1  12       12.30       19.50     14.80 o 
  -1   1  12    19561.09    19680.03    240.60 o 
   0   1  12     8021.88     7655.11    112.16 o 
   1   1  12    18693.84    18491.28    258.85 o 
   2   1  12     6146.84     5991.46     94.59 o 
   3   1  12      232.78      276.25     26.38 o 
   4   1  12    10258.68    10088.05    144.91 o 
   5   1  12      264.50      269.55     31.63 o 
   6   1  12    18334.86    17528.31    275.92 o 
   7   1  12     3213.34     3003.86     74.49 o 
   8   1  12    10933.45    10862.38    182.47 o 
   9   1  12     7277.71     7098.00    159.44 o 
  10   1  12     2237.05     2238.06     83.55 o 
  11   1  12     5015.50     4829.77    137.69 o 
  12   1  12      293.41      310.75     55.02 o 
  13   1  12     6988.29     6739.11    169.10 o 
  14   1  12       43.01       34.00     45.13 o 
  15   1  12     2349.47     2347.94    122.00 o 
 -15   2  12      759.17      650.57     95.28 o 
 -14   2  12     2832.98     2630.87    155.56 o 
 -13   2  12     3701.87     3431.66    131.91 o 
 -12   2  12      388.38      456.87     79.60 o 
 -11   2  12     3975.55     3981.44     83.47 o 
 -10   2  12     1461.07     1461.63     47.02 o 
  -9   2  12     4436.86     4277.12     73.13 o 
  -8   2  12      395.77      396.22     26.22 o 
  -7   2  12     2085.20     2184.01     45.71 o 
  -6   2  12     4426.73     4257.57     53.34 o 
  -5   2  12      548.46      681.68     17.28 o 
  -4   2  12     2561.94     2687.55     36.18 o 
  -3   2  12     3196.16     3594.64     58.55 o 
  -2   2  12     1195.40     1192.70     30.04 o 
  -1   2  12      136.50      129.53     19.63 o 
   0   2  12     3400.29     3314.27     51.23 o 
   1   2  12       79.53       82.97     17.44 o 
   2   2  12    15942.65    15950.18    221.02 o 
   3   2  12     5754.16     5503.11     86.57 o 
   4   2  12     5842.96     5653.05     98.24 o 
   5   2  12    15121.19    14344.99    209.54 o 
   6   2  12       54.34       49.81     29.33 o 
   7   2  12    23687.10    23586.86    396.44 o 
   8   2  12     1728.67     1532.73     60.15 o 
   9   2  12     3641.88     3536.58     96.31 o 
  10   2  12     6141.28     6105.57    125.28 o 
  11   2  12      103.77       94.47     40.85 o 
  12   2  12     3550.83     3582.82    103.18 o 
  13   2  12      999.57      943.41     73.64 o 
  14   2  12      779.85      858.87     68.64 o 
  15   2  12      462.83      562.15     65.65 o 
 -15   3  12     1410.62     1265.98     94.86 o 
 -14   3  12      763.92      767.71     45.29 o 
 -13   3  12     1218.67     1073.28     45.86 o 
 -12   3  12     2682.02     2506.54     62.22 o 
 -11   3  12      147.36      328.09     99.58 o 
 -10   3  12     5315.47     5186.78    104.49 o 
  -9   3  12      144.28      165.17     25.57 o 
  -8   3  12     2905.41     2844.47     59.19 o 
  -7   3  12     1609.91     1480.47     45.59 o 
  -6   3  12      441.31      423.19     29.39 o 
  -5   3  12     2936.11     3015.14     96.11 o 
  -4   3  12      477.04      571.02     25.41 o 
  -3   3  12     3856.91     3778.73     56.50 o 
  -2   3  12      406.71      445.46     25.58 o 
  -1   3  12     5193.61     5320.11     91.89 o 
   0   3  12     1425.18     1439.55     37.69 o 
   1   3  12     1360.53     1293.89     31.25 o 
   2   3  12    13368.03    13758.85    179.66 o 
   3   3  12     5442.32     5491.85     81.72 o 
   4   3  12     3908.81     3648.06     81.28 o 
   5   3  12      967.01      980.85     47.68 o 
   6   3  12     6872.78     6638.74    119.05 o 
   7   3  12     1116.70     1092.24     47.62 o 
   8   3  12     8386.30     8440.29    155.99 o 
   9   3  12     4198.59     4067.52     93.88 o 
  10   3  12      113.80       96.53     33.48 o 
  11   3  12      555.30      513.04     49.43 o 
  12   3  12       43.76       43.40     54.63 o 
  13   3  12      808.85      890.89     72.01 o 
  14   3  12      205.02      164.23     63.70 o 
 -14   4  12       50.61       69.00     32.18 o 
 -13   4  12        4.20        9.23     21.63 o 
 -12   4  12      286.85      357.43     43.71 o 
 -11   4  12      214.40      239.88     26.83 o 
 -10   4  12     2331.42     2196.76     54.83 o 
  -9   4  12     4403.25     4136.56     71.25 o 
  -8   4  12      613.07      523.42     34.13 o 
  -7   4  12     9735.27    10275.99    154.57 o 
  -6   4  12      669.02      660.09     27.91 o 
  -5   4  12     2456.69     2408.90     52.45 o 
  -4   4  12     5769.73     5993.25     95.73 o 
  -3   4  12       53.09       72.49     14.54 o 
  -2   4  12     8428.07     8499.23    104.28 o 
  -1   4  12     5270.91     5418.19     77.68 o 
   0   4  12      415.83      428.91     22.68 o 
   1   4  12     4627.61     4587.13     70.64 o 
   2   4  12      639.76      742.95     32.75 o 
   3   4  12     3271.24     3242.68     57.06 o 
   4   4  12      151.33      144.91     25.68 o 
   5   4  12       29.75       41.46     23.10 o 
   6   4  12      247.76      178.79     27.91 o 
   7   4  12      246.15      295.78     40.54 o 
   8   4  12      276.56      315.77     36.41 o 
   9   4  12      553.05      578.13     43.63 o 
  10   4  12      155.29      333.12    132.32 o 
  11   4  12      206.16      218.07     64.00 o 
  12   4  12       99.17       94.16     40.64 o 
  13   4  12      443.68      525.30    137.03 o 
  14   4  12     1374.10     1514.81     83.27 o 
 -14   5  12        8.14      254.73     79.16 o 
 -13   5  12      146.17      330.95    120.95 o 
 -12   5  12      105.43       82.12     28.80 o 
 -11   5  12       52.05       27.89     21.00 o 
 -10   5  12      207.93      187.50     23.72 o 
  -9   5  12     1093.04      998.04     42.21 o 
  -8   5  12      327.14      331.05     23.49 o 
  -7   5  12      174.58      145.21     21.24 o 
  -6   5  12      719.13      683.18     21.82 o 
  -5   5  12     1652.83     1801.93     77.72 o 
  -4   5  12      114.72      114.59     22.47 o 
  -3   5  12     3194.28     3241.90     56.59 o 
  -2   5  12      448.87      440.15     26.46 o 
  -1   5  12     3161.86     3222.67     48.70 o 
   0   5  12     4561.44     4505.63     68.20 o 
   1   5  12      220.28      232.16     21.58 o 
   2   5  12     2632.81     2760.28     50.88 o 
   3   5  12      106.28      100.49     21.82 o 
   4   5  12      442.55      442.20     29.49 o 
   5   5  12      601.17      481.04     34.22 o 
   6   5  12       13.28        7.27     19.11 o 
   7   5  12        0.61       20.46     26.92 o 
   8   5  12       10.10       23.69     29.71 o 
   9   5  12       19.75       19.12     36.43 o 
  10   5  12        2.88        2.71     31.52 o 
  11   5  12      488.05      636.53    119.40 o 
  12   5  12       45.69       36.62     39.31 o 
  13   5  12       20.01       32.80     34.40 o 
  14   5  12       10.53        1.13     36.62 o 
 -13   6  12        1.55       18.14     24.88 o 
 -12   6  12      256.29      204.88     35.84 o 
 -11   6  12       11.74      -12.81     22.91 o 
 -10   6  12      709.46      647.27     43.58 o 
  -9   6  12      453.07      480.59     36.58 o 
  -8   6  12      888.01      760.50     37.27 o 
  -7   6  12     1238.57     1214.64     29.80 o 
  -6   6  12      137.29      149.83     19.68 o 
  -5   6  12     2863.34     2991.55     78.82 o 
  -4   6  12      879.79      873.51     25.69 o 
  -3   6  12      348.64      372.89     32.36 o 
  -2   6  12     5533.65     5613.67     81.03 o 
  -1   6  12     4864.10     5021.35     77.02 o 
   0   6  12      315.69      337.91     20.24 o 
   1   6  12      915.01      974.93     31.84 o 
   2   6  12      640.86      648.86     30.48 o 
   3   6  12       63.71       75.64     20.54 o 
   4   6  12        1.62        2.51     16.46 o 
   5   6  12       16.89        1.45     17.05 o 
   6   6  12        9.13        3.08     18.77 o 
   7   6  12      406.20      456.21     35.43 o 
   8   6  12      359.37      880.06    273.40 o 
   9   6  12      343.31      275.30     40.83 o 
  10   6  12       74.17       61.64     48.77 o 
  11   6  12      459.52      512.33     53.79 o 
  12   6  12      108.27      108.16     36.93 o 
  13   6  12       11.93       69.37     42.53 o 
 -13   7  12      704.82      705.99     86.00 o 
 -12   7  12      145.24       95.08     57.94 o 
 -11   7  12      715.51      675.53     49.07 o 
 -10   7  12      535.87      546.07     36.86 o 
  -9   7  12      996.22      948.62     39.82 o 
  -8   7  12     1902.02     2016.99     42.46 o 
  -7   7  12      186.64      180.51     21.71 o 
  -6   7  12     3111.34     3196.94     50.54 o 
  -5   7  12     1751.44     1778.31     37.15 o 
  -4   7  12      508.32      460.12     19.57 o 
  -3   7  12     2838.67     2964.26     48.31 o 
  -2   7  12      757.14      688.63     31.13 o 
  -1   7  12     4723.39     4730.88     75.07 o 
   0   7  12     2266.79     2280.70     41.91 o 
   1   7  12     3325.42     3213.23     55.80 o 
   2   7  12      800.29      849.95     29.51 o 
   3   7  12      292.80      323.01     24.37 o 
   4   7  12     1994.43     1965.07     47.87 o 
   5   7  12        7.11       15.99     18.71 o 
   6   7  12      313.86      277.31     27.00 o 
   7   7  12      233.92      258.51     28.61 o 
   8   7  12      105.76      117.80     31.49 o 
   9   7  12      130.63       87.53     38.08 o 
  10   7  12      189.29      154.58     38.89 o 
  11   7  12       32.87       42.69     34.92 o 
  12   7  12      799.08      712.80     58.13 o 
 -12   8  12      507.30      595.09     71.20 o 
 -11   8  12     2069.95     2000.11     96.07 o 
 -10   8  12       35.15       53.95     48.55 o 
  -9   8  12     1812.81     1846.84     86.84 o 
  -8   8  12      650.64      583.25     67.14 o 
  -7   8  12     1454.05     1347.54     93.84 o 
  -6   8  12       97.97      181.41     30.29 o 
  -5   8  12      690.29      670.66     39.09 o 
  -4   8  12      424.98      494.09     36.76 o 
  -3   8  12     1079.64      920.15     51.10 o 
  -2   8  12     5832.40     5797.54     79.77 o 
  -1   8  12      759.87      787.31     28.75 o 
   0   8  12     2262.54     2180.24     53.13 o 
   1   8  12       13.38       13.65     13.88 o 
   2   8  12     3073.88     3000.76     56.09 o 
   3   8  12     2647.15     2692.86     54.75 o 
   4   8  12      905.52      955.99     37.07 o 
   5   8  12     6652.46     6750.40    104.50 o 
   6   8  12      136.16      111.38     27.30 o 
   7   8  12     6038.84     5920.28    112.80 o 
   8   8  12     1571.95     1581.27     56.54 o 
   9   8  12     1480.94     1465.29     59.26 o 
  10   8  12     2259.75     2222.98     69.21 o 
  11   8  12        7.07        5.41     29.10 o 
  12   8  12     1646.26     1624.81     79.52 o 
 -11   9  12       87.34      103.47     58.61 o 
 -10   9  12     1774.43     1663.02     90.64 o 
  -9   9  12      327.41      295.36     62.73 o 
  -8   9  12      266.35      278.80     56.99 o 
  -7   9  12     1518.46     1490.23     82.88 o 
  -6   9  12      867.67     1212.20    144.92 o 
  -5   9  12      930.69      942.29     40.38 o 
  -4   9  12      316.25      340.95     30.50 o 
  -3   9  12     1735.42     1671.43     52.96 o 
  -2   9  12       34.23        5.35     20.61 o 
  -1   9  12     3988.75     3701.14    119.86 o 
   0   9  12      211.19      193.25     16.80 o 
   1   9  12     4979.22     4982.07     82.68 o 
   2   9  12      430.03      455.75     35.28 o 
   3   9  12     4233.23     4120.22     76.96 o 
   4   9  12     4508.24     4367.86     75.19 o 
   5   9  12      984.22      907.26     40.98 o 
   6   9  12     6248.36     6192.02    130.74 o 
   7   9  12      916.56      922.38     55.50 o 
   8   9  12     4283.34     4229.70     86.90 o 
   9   9  12     3023.57     3050.73    122.35 o 
  10   9  12      489.61      482.03     45.73 o 
  11   9  12     2196.34     2193.39     83.02 o 
 -10  10  12      146.50       78.41     56.95 o 
  -9  10  12     2164.96     2155.02    117.33 o 
  -8  10  12        1.83       -2.86     36.76 o 
  -7  10  12     3621.45     3532.10    114.12 o 
  -6  10  12     2963.28     2924.45    100.54 o 
  -5  10  12     2044.75     1921.87     52.64 o 
  -4  10  12     4456.13     4469.48     87.07 o 
  -3  10  12       32.74       33.91     24.85 o 
  -2  10  12     6889.23     6915.81    118.45 o 
  -1  10  12      761.88      710.49     52.29 o 
   0  10  12     5330.22     4737.28    191.70 o 
   1  10  12     1578.70     1414.72     57.60 o 
   2  10  12     1032.20      995.31     33.29 o 
   3  10  12     2057.35     2070.91     63.41 o 
   4  10  12       94.65       41.64     24.40 o 
   5  10  12     2966.15     2936.07     70.14 o 
   6  10  12      168.91      158.80     30.78 o 
   7  10  12     1926.72     1792.43     52.99 o 
   8  10  12      444.32      507.84     40.16 o 
   9  10  12      943.80     1031.74     47.25 o 
  -8  11  12     3056.08     3084.85    114.97 o 
  -7  11  12      272.60      365.11     57.89 o 
  -6  11  12     4421.03     4447.24    149.98 o 
  -5  11  12     3830.13     4072.24    130.67 o 
  -4  11  12     1816.06     1680.80     57.57 o 
  -3  11  12     5849.61     5814.93    117.51 o 
  -2  11  12        7.27       22.81     25.90 o 
  -1  11  12     4797.14     4845.11    103.49 o 
   0  11  12     1486.65     1604.36     60.10 o 
   1  11  12     1192.86     1089.57     92.23 o 
   2  11  12     2662.89     2637.89    117.95 o 
   3  11  12      121.37       76.00     25.51 o 
   4  11  12     1607.66     1694.95     48.35 o 
   5  11  12       30.17       47.76     23.44 o 
   6  11  12     1319.18     1275.05     46.33 o 
   7  11  12       72.99      112.03     28.56 o 
   8  11  12      843.53      809.88     45.94 o 
  -6  12  12     1088.69     1225.54     80.97 o 
  -5  12  12      826.18      977.08     74.54 o 
  -4  12  12     1694.26     1736.42     75.75 o 
  -3  12  12       92.41      101.10     48.53 o 
  -2  12  12     2186.35     2054.84     75.84 o 
  -1  12  12        2.89        1.14     24.20 o 
   0  12  12     1935.63     1871.01     94.88 o 
   1  12  12      925.59      970.17     53.18 o 
   2  12  12     1609.87     1561.03    129.63 o 
   3  12  12     2911.20     2765.71    172.48 o 
   4  12  12      294.61      262.48     48.51 o 
   5  12  12     1725.62     1814.86    100.12 o 
   6  12  12       16.04       18.69     56.86 o 
  -2  13  12       50.57        2.76     40.27 o 
  -1  13  12      624.02      628.94     60.64 o 
   0  13  12        7.85       12.28     29.32 o 
   1  13  12     1436.92     1412.00     67.86 o 
 -15   1  13       12.52       66.15     67.64 o 
 -14   1  13      960.18      818.80     79.50 o 
 -13   1  13      543.59      636.96     90.44 o 
 -12   1  13     1137.54     1117.10     47.84 o 
 -11   1  13     2674.28     2645.03     57.70 o 
 -10   1  13      140.94      146.66     23.50 o 
  -9   1  13     2116.12     2133.75     51.30 o 
  -8   1  13       10.36       19.45     15.35 o 
  -7   1  13       14.30       10.04     13.48 o 
  -6   1  13       12.66       12.67     12.26 o 
  -5   1  13        0.25        2.76      9.99 o 
  -4   1  13     1239.83     1316.33     37.17 o 
  -3   1  13     1942.02     2082.26     35.32 o 
  -2   1  13     4476.69     4745.15     68.75 o 
  -1   1  13     3262.49     3077.14     48.17 o 
   0   1  13      451.37      478.70     44.47 o 
   1   1  13     8720.44     8864.66    131.49 o 
   2   1  13      549.39      447.51     30.04 o 
   3   1  13      822.40      863.08     37.38 o 
   4   1  13     4114.07     4108.99     87.72 o 
   5   1  13     1241.51     1131.08     54.29 o 
   6   1  13     2464.30     2365.26     72.73 o 
   7   1  13     5268.08     4954.99    120.78 o 
   8   1  13       52.49       42.38     32.91 o 
   9   1  13     5308.61     5256.66    134.01 o 
  10   1  13      964.19      951.45     60.61 o 
  11   1  13     2505.96     2415.31     87.23 o 
  12   1  13     2571.49     2467.99     92.80 o 
  13   1  13      259.64      232.98     56.14 o 
  14   1  13      378.39      414.33     69.23 o 
 -15   2  13      947.50     1300.04    178.20 o 
 -14   2  13       69.75      410.83    204.53 o 
 -13   2  13     1330.60     1484.20    104.59 o 
 -12   2  13      528.08      545.75     62.43 o 
 -11   2  13     1111.57     1036.38     47.39 o 
 -10   2  13     1412.98     1306.26     46.28 o 
  -9   2  13     1107.03     1110.36     37.97 o 
  -8   2  13     1497.90     1548.74     42.38 o 
  -7   2  13       55.51       76.37     18.55 o 
  -6   2  13     1310.10     1270.44     26.90 o 
  -5   2  13      392.14      420.82     19.49 o 
  -4   2  13     2701.25     2943.27     97.37 o 
  -3   2  13       98.02      160.31     19.19 o 
  -2   2  13      760.82      799.44     28.81 o 
  -1   2  13     4123.37     4111.70     60.12 o 
   0   2  13     3807.21     3978.48     56.60 o 
   1   2  13    11839.05    11665.15    158.71 o 
   2   2  13     3771.65     3747.96     66.72 o 
   3   2  13     7597.13     7222.10    110.35 o 
   4   2  13      673.26      574.47     38.19 o 
   5   2  13     2370.85     2371.24     61.14 o 
   6   2  13     6444.60     6214.33    115.07 o 
   7   2  13       21.48       36.24     30.58 o 
   8   2  13     4931.50     4842.54    111.72 o 
   9   2  13      605.40      581.60     50.39 o 
  10   2  13     1443.44     1453.34     70.95 o 
  11   2  13      231.30      253.21     49.53 o 
  12   2  13      513.38      504.64     71.54 o 
  13   2  13      824.90      763.52     71.77 o 
  14   2  13       98.86       82.37     53.00 o 
 -14   3  13      652.67      682.44     43.45 o 
 -13   3  13       37.24       45.93     29.23 o 
 -12   3  13      620.82      690.91     40.96 o 
 -11   3  13       53.87       35.96     20.89 o 
 -10   3  13     4229.90     4169.87     78.38 o 
  -9   3  13     2212.54     2012.57     51.18 o 
  -8   3  13     3441.66     3549.14     65.18 o 
  -7   3  13     7873.59     7696.07    110.23 o 
  -6   3  13      407.81      439.22     21.34 o 
  -5   3  13    14828.02    15751.42    459.36 o 
  -4   3  13     4358.68     4461.84     60.05 o 
  -3   3  13    10866.40    10725.04    145.99 o 
  -2   3  13    22731.65    23052.09    277.34 o 
  -1   3  13       53.14       84.75     17.54 o 
   0   3  13     9587.87     8927.02    123.49 o 
   1   3  13      553.14      672.89     41.99 o 
   2   3  13    11036.31    11307.27    235.57 o 
   3   3  13    13789.77    13499.28    175.12 o 
   4   3  13       12.09       29.36     21.61 o 
   5   3  13     6558.12     6431.00    115.56 o 
   6   3  13       25.63       29.31     30.51 o 
   7   3  13     1692.24     1717.61     61.05 o 
   8   3  13      603.39      603.62     46.45 o 
   9   3  13     2759.28     2630.69     76.42 o 
  10   3  13        0.62      -11.22     38.51 o 
  11   3  13      695.84      660.43     64.93 o 
  12   3  13      320.89      404.27     51.22 o 
  13   3  13     1301.30     1124.21     72.70 o 
  14   3  13      964.26      879.91     72.40 o 
 -14   4  13        4.58        8.97     28.39 o 
 -13   4  13     2121.16     2074.87     66.54 o 
 -12   4  13      477.21      466.47     43.46 o 
 -11   4  13      678.50      745.64     48.15 o 
 -10   4  13     1616.14     1650.54     46.09 o 
  -9   4  13     2191.94     2125.04     59.93 o 
  -8   4  13     6536.13     6488.82    100.81 o 
  -7   4  13      957.25      997.14     33.11 o 
  -6   4  13    15475.94    15322.64    185.46 o 
  -5   4  13     3246.52     3666.96    244.19 o 
  -4   4  13    10024.66    10198.75    145.28 o 
  -3   4  13    10192.95    10176.62    131.24 o 
  -2   4  13     3761.93     3702.67     65.31 o 
  -1   4  13    18988.49    18879.11    253.60 o 
   0   4  13     1600.67     1763.57     42.49 o 
   1   4  13    23391.37    23392.50    313.66 o 
   2   4  13     5444.50     5411.85     79.58 o 
   3   4  13     4765.39     4645.10     76.43 o 
   4   4  13     9443.71     9518.45    221.60 o 
   5   4  13     1176.98     1231.58     40.99 o 
   6   4  13     5898.72     5700.66     95.25 o 
   7   4  13        1.70       10.86     24.42 o 
   8   4  13      893.47      955.50     52.78 o 
   9   4  13      379.25      418.48     58.02 o 
  10   4  13     4566.59     4476.17    115.73 o 
  11   4  13     1057.65     1039.12     60.96 o 
  12   4  13     2039.68     1963.23     79.59 o 
  13   4  13     1435.43     1437.80     84.41 o 
  14   4  13      285.57      310.49     62.75 o 
 -14   5  13     4190.89     4022.03    135.30 o 
 -13   5  13      753.22      725.09     40.22 o 
 -12   5  13     2500.73     2520.74     66.54 o 
 -11   5  13     3196.97     3264.61     82.11 o 
 -10   5  13      393.12      485.10     35.38 o 
  -9   5  13     7266.86     7214.70    123.44 o 
  -8   5  13      103.74      106.72     26.07 o 
  -7   5  13     8365.43     8102.57    114.14 o 
  -6   5  13     3828.14     3902.06     60.20 o 
  -5   5  13     3758.91     3980.14     90.44 o 
  -4   5  13     5514.88     5526.90     98.52 o 
  -3   5  13     2429.91     2369.49     56.04 o 
  -2   5  13     7021.27     7004.22     93.66 o 
  -1   5  13     4868.43     4991.00     73.63 o 
   0   5  13    14256.17    13966.80    192.98 o 
   1   5  13     2013.37     1908.11     49.55 o 
   2   5  13    16944.65    16942.48    226.30 o 
   3   5  13      264.68      256.48     26.82 o 
   4   5  13    12477.79    12445.94    180.13 o 
   5   5  13     5941.44     5975.75     93.19 o 
   6   5  13     3371.26     3500.41     71.54 o 
   7   5  13     8895.92     9046.73    157.91 o 
   8   5  13      111.28       83.53     29.11 o 
   9   5  13    10670.84    10722.90    181.07 o 
  10   5  13     1739.74     1667.23     61.16 o 
  11   5  13     3433.89     3312.08     86.33 o 
  12   5  13     4326.23     4295.23    109.90 o 
  13   5  13      422.05      513.76     71.91 o 
 -13   6  13     3077.60     3129.58    117.97 o 
 -12   6  13     1579.69     1703.47     55.03 o 
 -11   6  13     3068.57     3093.07     68.93 o 
 -10   6  13     4097.90     3969.78     70.50 o 
  -9   6  13      145.16      146.69     20.56 o 
  -8   6  13     7349.72     7380.55    108.47 o 
  -7   6  13      528.97      533.09     31.76 o 
  -6   6  13     2049.90     2134.62     45.10 o 
  -5   6  13     1684.59     1710.83     42.91 o 
  -4   6  13     5449.46     5677.02     84.77 o 
  -3   6  13     7562.78     7658.98    124.79 o 
  -2   6  13     2024.67     1985.43     42.66 o 
  -1   6  13     6473.35     6433.84     86.80 o 
   0   6  13     1218.93     1187.63     34.83 o 
   1   6  13     9099.33     8916.23    117.84 o 
   2   6  13      168.17      224.56     23.49 o 
   3   6  13    10444.86    10531.83    152.57 o 
   4   6  13     1637.28     1587.23     49.64 o 
   5   6  13     3334.40     3461.15     68.27 o 
   6   6  13     6077.95     5823.63     94.67 o 
   7   6  13     1110.82     1091.99     47.45 o 
   8   6  13     9652.88     9619.31    168.42 o 
   9   6  13      225.57      220.24     39.81 o 
  10   6  13     7316.53     7249.07    134.31 o 
  11   6  13     3353.59     3417.23     99.84 o 
  12   6  13      638.25      663.93     51.17 o 
  13   6  13     3082.55     3054.93     91.33 o 
 -12   7  13      787.77      876.52     79.02 o 
 -11   7  13      399.05      387.60     57.32 o 
 -10   7  13     1188.95     1164.09     34.49 o 
  -9   7  13     1401.84     1411.08     36.27 o 
  -8   7  13     1757.49     1636.60     44.46 o 
  -7   7  13     6234.41     6305.27     90.34 o 
  -6   7  13      233.52      235.92     22.33 o 
  -5   7  13     8257.94     8759.24    172.75 o 
  -4   7  13     2563.34     2411.95     35.59 o 
  -3   7  13     9227.16     8940.76    152.27 o 
  -2   7  13     8952.49     9220.86    134.19 o 
  -1   7  13       18.97       13.82     19.59 o 
   0   7  13    11317.45    11103.87    190.44 o 
   1   7  13     1639.74     1613.76     42.30 o 
   2   7  13     7670.09     7638.91    106.12 o 
   3   7  13     5108.52     5159.61     89.13 o 
   4   7  13     1437.39     1438.26     44.18 o 
   5   7  13     3755.79     3779.50     77.87 o 
   6   7  13        2.55       18.72     20.75 o 
   7   7  13     2225.04     2290.25     61.16 o 
   8   7  13       12.13       13.09     26.14 o 
   9   7  13     1973.63     2007.82     64.53 o 
  10   7  13       22.89       45.68     28.79 o 
  11   7  13     1523.42     1594.44     65.44 o 
  12   7  13      213.78      305.26     57.94 o 
 -11   8  13      669.58      685.58     71.25 o 
 -10   8  13      755.13      732.55     97.51 o 
  -9   8  13      585.22      513.76     70.50 o 
  -8   8  13     1486.22     1524.95     85.32 o 
  -7   8  13      849.63      786.82     26.90 o 
  -6   8  13     3846.67     3664.05    114.49 o 
  -5   8  13      326.02      359.02     24.36 o 
  -4   8  13     5357.95     4934.24    217.03 o 
  -3   8  13     3518.08     3478.42     57.09 o 
  -2   8  13     1572.57     1597.47     36.64 o 
  -1   8  13     3449.64     3445.18     64.16 o 
   0   8  13      121.22      143.92     19.04 o 
   1   8  13     4074.42     4091.17     69.23 o 
   2   8  13     2841.81     2776.41     55.65 o 
   3   8  13      392.96      461.76     28.24 o 
   4   8  13     2082.30     2044.02     52.97 o 
   5   8  13      116.22       95.95     27.25 o 
   6   8  13     2855.86     2703.46     72.76 o 
   7   8  13        7.39        8.40     22.05 o 
   8   8  13      419.12      451.55     39.68 o 
   9   8  13       32.72       34.97     38.47 o 
  10   8  13     1138.67     1153.41     62.94 o 
  11   8  13       41.49       31.59     36.68 o 
 -10   9  13      107.85       80.99     58.38 o 
  -9   9  13     1615.38     1583.88     98.44 o 
  -8   9  13      564.00      576.23     71.50 o 
  -7   9  13      347.68      330.32     52.43 o 
  -6   9  13       71.03       44.98     42.53 o 
  -5   9  13      197.41      201.37     21.80 o 
  -4   9  13      576.40      566.93     28.09 o 
  -3   9  13       54.06       54.27     20.17 o 
  -2   9  13      439.27      421.07     18.13 o 
  -1   9  13       76.58       48.22     14.05 o 
   0   9  13      984.40      981.19     34.76 o 
   1   9  13      159.05      134.69     18.91 o 
   2   9  13     1656.17     1693.74     54.99 o 
   3   9  13       51.50       38.53     23.31 o 
   4   9  13     1742.27     1766.04     50.65 o 
   5   9  13     1068.95     1071.23     41.87 o 
   6   9  13     1090.31     1080.76     52.64 o 
   7   9  13     1836.19     1964.84     67.07 o 
   8   9  13        4.45       -0.65     24.94 o 
   9   9  13     1280.08     1399.12     66.84 o 
  10   9  13      171.44      119.12     42.08 o 
  -9  10  13      258.61      300.79     68.80 o 
  -8  10  13      178.82      216.42     53.12 o 
  -7  10  13      851.35      731.69     67.53 o 
  -6  10  13       71.54       40.77     46.60 o 
  -5  10  13       51.81       34.82     38.08 o 
  -4  10  13       42.29       77.30     25.03 o 
  -3  10  13       86.47      100.77     25.71 o 
  -2  10  13      111.85      149.13     27.77 o 
  -1  10  13        2.61       -0.31     21.47 o 
   0  10  13       31.52       21.94     10.35 o 
   1  10  13       47.60       27.65     15.11 o 
   2  10  13       74.60       63.61     22.76 o 
   3  10  13     1284.61     1266.92     46.20 o 
   4  10  13        4.77        4.72     19.05 o 
   5  10  13     1622.03     1532.25     57.95 o 
   6  10  13      778.48      824.94     43.48 o 
   7  10  13      408.01      406.40     52.69 o 
   8  10  13     1031.53     1000.33     50.14 o 
   9  10  13      119.05      130.99     34.05 o 
  -7  11  13       12.20       30.31     43.57 o 
  -6  11  13       80.74       44.82     44.16 o 
  -5  11  13       74.35       62.88     45.28 o 
  -4  11  13      108.38      110.41     35.17 o 
  -3  11  13       42.08       34.10     25.57 o 
  -2  11  13      214.76      241.06     35.24 o 
  -1  11  13       47.85       27.21     26.76 o 
   0  11  13       21.05       16.35     33.07 o 
   1  11  13      190.85       86.96     53.13 o 
   2  11  13       33.02        9.81     23.26 o 
   3  11  13      118.40       71.51     19.93 o 
   4  11  13       69.61       39.02     24.28 o 
   5  11  13      111.35       78.77     34.91 o 
   6  11  13      125.19      117.30     29.04 o 
   7  11  13       14.92       13.01     26.22 o 
  -5  12  13        8.28        0.68     39.34 o 
  -4  12  13      114.56       67.85     50.59 o 
  -3  12  13       46.65       27.37     33.81 o 
  -2  12  13        6.04       58.28     38.61 o 
  -1  12  13      166.27      221.00     37.43 o 
   0  12  13      729.85      686.81     47.91 o 
   1  12  13      146.88      147.94     37.09 o 
   2  12  13      338.96      380.59     81.93 o 
   3  12  13      205.98      178.11     70.21 o 
   4  12  13       43.91       13.66     35.73 o 
   5  12  13     1153.24     1148.52     75.42 o 
 -14   0  14     1708.43     1820.86    110.33 o 
 -13   0  14       36.37       54.73     46.76 o 
 -12   0  14     1008.71     1142.54     76.11 o 
 -11   0  14     1160.38     1202.69     88.05 o 
 -10   0  14     4617.71     4560.09    157.73 o 
  -9   0  14     5213.64     5369.56    191.22 o 
  -8   0  14     5007.31     5354.96    186.27 o 
  -7   0  14     3178.80     3108.61     60.91 o 
  -6   0  14     5118.36     5095.03    174.23 o 
  -5   0  14    19521.72    20179.74    404.14 o 
  -4   0  14      326.61      489.33     31.46 o 
  -3   0  14    51913.68    51539.09    953.91 o 
  -2   0  14     9302.24     9615.46    155.63 o 
  -1   0  14    29523.24    29118.19    611.37 o 
   0   0  14    27914.17    27315.36    590.88 o 
   1   0  14     3665.34     3483.05    120.57 o 
   2   0  14    15357.56    14589.73    291.65 o 
   3   0  14       12.97       82.85     36.78 o 
   4   0  14     5605.11     5592.87    153.85 o 
   5   0  14     8063.74     8111.56    210.69 o 
   6   0  14     7328.83     7503.62    186.76 o 
   7   0  14    12418.46    12136.49    286.16 o 
   8   0  14       84.31      148.48     62.48 o 
   9   0  14     2646.12     2738.67    176.96 o 
  10   0  14        7.32      -21.98     45.56 o 
  11   0  14      267.36      337.84     67.07 o 
  12   0  14      109.06       65.69     57.45 o 
  13   0  14     4420.56     4498.07    219.39 o 
  14   0  14      310.88      332.77     84.77 o 
 -14   1  14      113.41      107.97     43.58 o 
 -13   1  14     2867.21     2778.17     85.55 o 
 -12   1  14       29.87       48.89     28.31 o 
 -11   1  14     5145.13     4947.79     97.52 o 
 -10   1  14     2441.01     2359.29     52.96 o 
  -9   1  14     3202.56     3174.15     60.25 o 
  -8   1  14     4419.39     4386.60     89.96 o 
  -7   1  14     3854.41     3747.63     66.85 o 
  -6   1  14     5862.54     5876.84     87.17 o 
  -5   1  14       58.52       61.91     16.42 o 
  -4   1  14    13521.16    12960.48    171.52 o 
  -3   1  14      572.68      668.42     26.13 o 
  -2   1  14    19683.94    20070.37    264.21 o 
  -1   1  14     5509.79     5095.53     70.91 o 
   0   1  14     3404.34     3136.51     66.39 o 
   1   1  14    10192.55    10153.12    146.04 o 
   2   1  14       35.17       78.08     26.34 o 
   3   1  14     9469.96     9202.81    136.96 o 
   4   1  14     1259.11     1358.88     45.86 o 
   5   1  14    11643.81    11633.56    182.87 o 
   6   1  14     5342.16     5224.33    111.99 o 
   7   1  14     5528.59     5376.64    110.22 o 
   8   1  14     7359.12     7262.76    140.79 o 
   9   1  14      179.56      179.62     40.99 o 
  10   1  14     4499.16     4462.15    111.18 o 
  11   1  14        7.53        9.33     44.65 o 
  12   1  14     2486.59     2418.78    112.28 o 
  13   1  14      790.56      780.67     69.08 o 
  14   1  14     1649.16     1441.62     88.80 o 
 -14   2  14     2178.08     2101.33    101.71 o 
 -13   2  14      587.52      568.69     48.24 o 
 -12   2  14     6827.34     6765.06    214.08 o 
 -11   2  14      422.27      379.92     34.85 o 
 -10   2  14     5240.27     5202.94     94.70 o 
  -9   2  14     4290.65     4275.54     72.07 o 
  -8   2  14     2130.40     2115.43     67.85 o 
  -7   2  14     6807.92     6570.87     84.21 o 
  -6   2  14      479.27      585.61     36.21 o 
  -5   2  14     4436.74     4670.61     69.69 o 
  -4   2  14     3905.88     3824.94     57.08 o 
  -3   2  14     1456.00     1299.85     34.16 o 
  -2   2  14      324.20      326.68     24.22 o 
  -1   2  14      541.10      570.52     26.07 o 
   0   2  14      347.39      314.73     22.96 o 
   1   2  14      276.80      283.99     27.16 o 
   2   2  14     2761.53     2718.18     56.58 o 
   3   2  14     2870.14     2803.64     66.61 o 
   4   2  14    14540.44    14379.27    225.11 o 
   5   2  14       60.64       76.43     31.22 o 
   6   2  14    10667.93    10637.00    177.28 o 
   7   2  14     5291.10     5436.27    116.95 o 
   8   2  14     2161.99     2068.77     70.36 o 
   9   2  14     8752.41     8658.46    203.74 o 
  10   2  14      102.95      122.86     43.43 o 
  11   2  14     2947.70     3013.16     92.77 o 
  12   2  14     1107.95     1209.22     77.82 o 
  13   2  14     2012.66     2123.44     99.21 o 
  14   2  14     3084.69     3157.48    127.30 o 
 -14   3  14      172.48      156.09     29.33 o 
 -13   3  14     1547.75     1521.60     51.39 o 
 -12   3  14        9.80       23.98     22.58 o 
 -11   3  14     2791.75     2797.68     68.96 o 
 -10   3  14      784.66      739.32     36.13 o 
  -9   3  14     2684.93     2686.85     70.62 o 
  -8   3  14     4424.48     4320.80     78.55 o 
  -7   3  14       87.02      100.68     18.47 o 
  -6   3  14     1571.06     1881.55    138.33 o 
  -5   3  14      663.63      690.58     23.43 o 
  -4   3  14     1342.67     1315.01     45.72 o 
  -3   3  14        7.61       50.98     20.65 o 
  -2   3  14     4966.36     5010.97     73.49 o 
  -1   3  14     5448.01     5434.19     76.51 o 
   0   3  14       31.59       28.47     16.32 o 
   1   3  14     3072.74     2989.21     56.28 o 
   2   3  14      316.25      339.62     31.68 o 
   3   3  14     5757.30     5799.70     88.99 o 
   4   3  14      136.57      159.10     29.17 o 
   5   3  14     2154.50     2303.57     66.95 o 
   6   3  14     1446.83     1455.40     57.54 o 
   7   3  14      828.42      828.07     57.57 o 
   8   3  14     4024.77     3908.56    108.05 o 
   9   3  14      538.70      565.98     52.28 o 
  10   3  14     1356.23     1395.53     63.38 o 
  11   3  14      512.05      486.86     52.97 o 
  12   3  14      992.90     1032.98     72.14 o 
  13   3  14      557.84      530.93     67.67 o 
  14   3  14      571.94      685.71     75.57 o 
 -14   4  14      277.22      281.24     36.80 o 
 -13   4  14       10.48        6.40     24.33 o 
 -12   4  14       11.67       21.34     21.05 o 
 -11   4  14       23.47       28.11     20.40 o 
 -10   4  14      600.43      549.91     34.75 o 
  -9   4  14      111.80      108.23     22.75 o 
  -8   4  14     2414.42     2446.56     52.32 o 
  -7   4  14       26.16       19.48     19.06 o 
  -6   4  14     3345.27     3301.08     54.20 o 
  -5   4  14     1280.48     1456.34     89.77 o 
  -4   4  14      645.22      604.21     33.68 o 
  -3   4  14     8102.07     7930.08    130.08 o 
  -2   4  14     1098.19     1128.99     35.80 o 
  -1   4  14     4747.74     4791.86     80.33 o 
   0   4  14     3803.80     3673.25     75.03 o 
   1   4  14        4.98        0.53     16.22 o 
   2   4  14     9080.29     9048.01    124.26 o 
   3   4  14      933.69      980.84     42.60 o 
   4   4  14      948.44      991.32     44.50 o 
   5   4  14     4397.38     4518.98     79.80 o 
   6   4  14       22.42       36.01     23.08 o 
   7   4  14     1524.88     1564.42     56.73 o 
   8   4  14       52.95       62.49     33.44 o 
   9   4  14      399.39      461.64     44.89 o 
  10   4  14      449.83      462.04     56.07 o 
  11   4  14       30.64       41.40     36.10 o 
  12   4  14       14.02       36.05     42.62 o 
  13   4  14      450.99      470.84     72.75 o 
 -13   5  14        0.11      -15.15     27.61 o 
 -12   5  14        6.02       15.52     24.39 o 
 -11   5  14      329.36      325.21     30.04 o 
 -10   5  14       17.77       29.36     22.82 o 
  -9   5  14       86.82       55.79     21.61 o 
  -8   5  14        8.94       19.49     17.26 o 
  -7   5  14      153.52      158.77     24.11 o 
  -6   5  14     1601.29     1637.81     37.44 o 
  -5   5  14       29.01       46.52     13.47 o 
  -4   5  14      170.72      209.70     36.92 o 
  -3   5  14      157.38      167.33     19.55 o 
  -2   5  14     1536.11     1557.85     45.60 o 
  -1   5  14      264.12      299.81     23.52 o 
   0   5  14     1686.81     1608.77     45.24 o 
   1   5  14     3331.24     3480.47     59.70 o 
   2   5  14      120.72      103.28     24.09 o 
   3   5  14     1894.36     1903.14     46.07 o 
   4   5  14      219.85      234.10     32.06 o 
   5   5  14       59.34       67.21     23.35 o 
   6   5  14      113.70       87.00     29.73 o 
   7   5  14      407.01      412.16     40.42 o 
   8   5  14        3.15       33.78     27.03 o 
   9   5  14        7.67        2.26     28.09 o 
  10   5  14       25.79       13.46     31.88 o 
  11   5  14       78.67       75.38     42.17 o 
  12   5  14        9.23       34.25     36.69 o 
  13   5  14        7.09       47.04     48.78 o 
 -13   6  14        0.78      -21.70     25.41 o 
 -12   6  14        2.26       18.16     21.00 o 
 -11   6  14      441.85      413.04     31.25 o 
 -10   6  14      233.88      265.94     29.46 o 
  -9   6  14      349.05      376.86     25.66 o 
  -8   6  14      488.44      433.04     30.62 o 
  -7   6  14      163.50      157.87     22.00 o 
  -6   6  14     1141.24     1107.02     38.01 o 
  -5   6  14     1068.30     1069.23     21.28 o 
  -4   6  14        3.28        7.04     16.01 o 
  -3   6  14     2645.57     2778.72     68.35 o 
  -2   6  14      477.73      445.63     34.45 o 
  -1   6  14      136.13      148.98     24.93 o 
   0   6  14     4880.38     4748.79     76.13 o 
   1   6  14      275.10      286.45     23.58 o 
   2   6  14      735.38      789.69     34.36 o 
   3   6  14      693.51      706.52     35.68 o 
   4   6  14        1.73       37.12     21.66 o 
   5   6  14      664.23      584.49     40.30 o 
   6   6  14       34.69       78.31     29.65 o 
   7   6  14      201.31      160.37     33.56 o 
   8   6  14      426.13      418.36     46.17 o 
   9   6  14       19.47       13.87     27.44 o 
  10   6  14       59.97       77.65     39.37 o 
  11   6  14      239.14      301.32     45.08 o 
  12   6  14      343.85      605.42    206.79 o 
 -12   7  14       68.93       40.10     47.34 o 
 -11   7  14      382.43      421.90     64.03 o 
 -10   7  14       73.04       55.66     20.09 o 
  -9   7  14      483.47      482.04     26.81 o 
  -8   7  14      356.90      328.79     19.91 o 
  -7   7  14     1453.80     1504.85     36.88 o 
  -6   7  14      428.91      436.97     26.39 o 
  -5   7  14      732.01      721.10     23.47 o 
  -4   7  14     2936.03     2970.08     59.40 o 
  -3   7  14       32.98       38.51     19.85 o 
  -2   7  14     4152.76     4036.54     63.15 o 
  -1   7  14     5345.16     5300.73     83.47 o 
   0   7  14     1073.24     1133.56     35.45 o 
   1   7  14     2747.96     2762.17     57.26 o 
   2   7  14       99.16      103.49     24.43 o 
   3   7  14     2923.83     2907.50     61.02 o 
   4   7  14     1160.34     1128.38     47.11 o 
   5   7  14     1361.95     1275.51     50.43 o 
   6   7  14     1240.31     1254.02     53.97 o 
   7   7  14        7.07       29.27     26.46 o 
   8   7  14      112.61       93.40     33.43 o 
   9   7  14        2.19       24.25     27.14 o 
  10   7  14       97.35       93.74     34.76 o 
  11   7  14       41.35       40.98     33.79 o 
  12   7  14       81.89       80.48     41.09 o 
 -11   8  14      199.63      152.72     54.21 o 
 -10   8  14     1701.80     1648.30     88.05 o 
  -9   8  14     1375.23     1368.17    100.95 o 
  -8   8  14      217.81      344.99     77.64 o 
  -7   8  14     2814.63     2640.59    146.97 o 
  -6   8  14        1.81       -0.91     11.57 o 
  -5   8  14      599.62      537.63     33.11 o 
  -4   8  14        4.37        7.01     10.23 o 
  -3   8  14     1215.35     1235.07     38.75 o 
  -2   8  14      300.23      310.57     23.69 o 
  -1   8  14     1523.95     1554.16     43.32 o 
   0   8  14       56.26       64.12     16.45 o 
   1   8  14      572.63      654.45     47.20 o 
   2   8  14      356.90      370.31     26.01 o 
   3   8  14      153.60      156.52     32.24 o 
   4   8  14     3638.85     3664.98     79.80 o 
   5   8  14      522.63      540.23     40.61 o 
   6   8  14     4831.69     4631.81    100.09 o 
   7   8  14      904.16      910.06     47.49 o 
   8   8  14     2023.94     1958.39     69.39 o 
   9   8  14     3474.82     3424.72     82.71 o 
  10   8  14       54.32       24.17     29.12 o 
  11   8  14     1097.58     1138.67     64.76 o 
 -10   9  14      829.57      974.79     92.50 o 
  -9   9  14      767.86      700.94     71.87 o 
  -8   9  14     2181.76     2148.68     96.99 o 
  -7   9  14       25.87       43.11     56.32 o 
  -6   9  14     4195.61     4203.25    121.43 o 
  -5   9  14      127.25      184.09     19.75 o 
  -4   9  14     1748.34     1816.29     68.27 o 
  -3   9  14      405.23      381.45     28.60 o 
  -2   9  14     1510.08     1417.49     45.25 o 
  -1   9  14      976.58      876.44     43.75 o 
   0   9  14     1395.38     1408.26     38.61 o 
   1   9  14      117.64      115.40     21.64 o 
   2   9  14     2144.55     2165.87     50.57 o 
   3   9  14     1797.94     1775.64     49.84 o 
   4   9  14      486.59      522.55     35.40 o 
   5   9  14     4084.47     4156.79    128.16 o 
   6   9  14      513.54      483.09     39.41 o 
   7   9  14     3075.67     3030.56     72.62 o 
   8   9  14     2116.68     2077.09     63.65 o 
   9   9  14      468.67      441.52     43.74 o 
  10   9  14     2385.47     2322.20     73.04 o 
  -9  10  14      510.02      535.79     69.36 o 
  -8  10  14      624.12      651.30     76.51 o 
  -7  10  14      889.30      931.91     71.39 o 
  -6  10  14      559.19      573.43     71.31 o 
  -5  10  14     4248.74     4177.57    123.24 o 
  -4  10  14        4.26       -1.67     21.79 o 
  -3  10  14     3519.30     3551.74     84.67 o 
  -2  10  14      792.55      897.21     56.14 o 
  -1  10  14     3120.79     3267.75     88.37 o 
   0  10  14     3563.95     3192.05     95.89 o 
   1  10  14     1185.54     1144.65     40.18 o 
   2  10  14     5147.98     5150.27    112.57 o 
   3  10  14      280.64      299.75     32.25 o 
   4  10  14     3010.19     3005.78     68.23 o 
   5  10  14      931.62     1009.39     46.17 o 
   6  10  14     1373.32     1254.90     51.21 o 
   7  10  14     1334.15     1348.80     55.26 o 
   8  10  14      288.69      230.30     49.95 o 
  -7  11  14     1817.92     1861.14    104.74 o 
  -6  11  14     3242.79     3193.03    116.97 o 
  -5  11  14      361.67      392.46     75.89 o 
  -4  11  14     4156.86     4299.14    125.54 o 
  -3  11  14      118.35      111.73     27.12 o 
  -2  11  14     3839.45     3692.15     94.34 o 
  -1  11  14     2207.92     2206.43     62.54 o 
   0  11  14     1522.22     1582.37     68.98 o 
   1  11  14     5562.20     5768.10    178.20 o 
   2  11  14       32.39       29.76     45.75 o 
   3  11  14     3969.94     3940.75    109.22 o 
   4  11  14     1030.12     1145.13     50.12 o 
   5  11  14     1217.34     1186.31     60.72 o 
   6  11  14     1728.40     1745.23     58.29 o 
   7  11  14      173.14      142.66     37.72 o 
  -4  12  14       12.40      -12.04     41.67 o 
  -3  12  14     1320.44     1312.85     84.61 o 
  -2  12  14      761.84      711.25     58.55 o 
  -1  12  14      963.57      935.73     66.93 o 
   0  12  14     1589.33     1539.73     74.93 o 
   1  12  14      221.18      130.84     67.09 o 
   2  12  14     2303.76     2283.35    136.07 o 
   3  12  14        0.16        4.92     52.63 o 
   4  12  14     2097.34     2119.32    194.48 o 
 -14   1  15       59.22       54.85     38.11 o 
 -13   1  15      337.36      370.19     56.16 o 
 -12   1  15     1045.04      986.55     59.93 o 
 -11   1  15      102.22      127.11     35.30 o 
 -10   1  15     3492.32     3399.80     94.79 o 
  -9   1  15        4.52      -15.51     26.93 o 
  -8   1  15      702.74      752.99     45.12 o 
  -7   1  15     2585.29     2717.82     43.72 o 
  -6   1  15       82.92       90.40     15.39 o 
  -5   1  15     3381.49     3458.75     60.53 o 
  -4   1  15     4147.83     4126.27     72.36 o 
  -3   1  15       44.38       72.19     16.71 o 
  -2   1  15     2024.22     2186.75     48.53 o 
  -1   1  15     3560.83     3637.22     59.06 o 
   0   1  15       26.67       41.50     20.15 o 
   1   1  15      117.20      120.43     24.21 o 
   2   1  15      287.65      323.20     32.83 o 
   3   1  15       94.97      142.76     27.56 o 
   4   1  15        1.62       18.30     23.92 o 
   5   1  15     2469.19     2377.33     82.76 o 
   6   1  15     2063.18     1964.61     64.91 o 
   7   1  15      126.07       97.66     35.35 o 
   8   1  15     4410.17     4216.40    101.38 o 
   9   1  15      170.34      164.66     49.46 o 
  10   1  15     2339.77     2142.69     88.51 o 
  11   1  15     1516.22     1474.12     82.43 o 
  12   1  15       18.09      -27.17     40.40 o 
  13   1  15     1445.39     1277.67     99.25 o 
  14   1  15      711.84      627.00     93.87 o 
 -14   2  15      578.12      633.85     56.63 o 
 -13   2  15      810.60      764.22     49.93 o 
 -12   2  15      529.11      597.11    112.32 o 
 -11   2  15     1875.77     1669.49     62.69 o 
 -10   2  15       16.11       27.28     20.83 o 
  -9   2  15     1664.02     1823.84     50.34 o 
  -8   2  15      536.13      453.69     29.80 o 
  -7   2  15      704.97      700.65     34.24 o 
  -6   2  15     1509.00     1697.03     37.02 o 
  -5   2  15      157.63      188.58     25.49 o 
  -4   2  15     3452.14     3523.75     67.27 o 
  -3   2  15      457.33      447.99     22.52 o 
  -2   2  15     1090.39     1141.17     36.00 o 
  -1   2  15     1169.80     1095.70     33.67 o 
   0   2  15      791.52      735.20     28.47 o 
   1   2  15     2590.48     2500.06     52.10 o 
   2   2  15      944.63      995.21     40.04 o 
   3   2  15     3946.26     3870.37     77.61 o 
   4   2  15      528.40      524.09     42.56 o 
   5   2  15     3255.29     3189.67     81.82 o 
   6   2  15      598.93      543.97     60.37 o 
   7   2  15     4588.45     4420.61     99.01 o 
   8   2  15       40.88       53.98     59.64 o 
   9   2  15     4610.54     4533.09    121.58 o 
  10   2  15      536.17      524.07     53.69 o 
  11   2  15       35.15       33.56     40.97 o 
  12   2  15     1728.58     1668.37     89.40 o 
  13   2  15      170.47      198.27     62.34 o 
  14   2  15      596.53      615.48    102.28 o 
 -14   3  15      872.54      832.25     63.27 o 
 -13   3  15      139.22      124.23     35.72 o 
 -12   3  15      629.88      602.12     45.70 o 
 -11   3  15      159.73      145.15     29.78 o 
 -10   3  15      459.58      469.79     32.90 o 
  -9   3  15      645.73      676.58     32.63 o 
  -8   3  15     2707.08     2727.55     59.65 o 
  -7   3  15      224.17      249.64     22.35 o 
  -6   3  15     3585.18     3848.96     79.78 o 
  -5   3  15     1165.29     1299.39     80.36 o 
  -4   3  15     2947.13     2996.24     61.47 o 
  -3   3  15     9696.90     9814.25    157.23 o 
  -2   3  15      841.31      934.46     33.03 o 
  -1   3  15    16547.34    16162.29    215.50 o 
   0   3  15     2158.72     2134.53     49.22 o 
   1   3  15     6557.53     6544.15    103.68 o 
   2   3  15    17477.35    17431.76    246.28 o 
   3   3  15       53.66       41.89     23.56 o 
   4   3  15    14248.30    14354.43    233.23 o 
   5   3  15      256.33      228.89     34.00 o 
   6   3  15     7296.45     7460.75    141.67 o 
   7   3  15     2201.18     2197.29     82.14 o 
   8   3  15      393.36      414.38     43.83 o 
   9   3  15      153.43      141.99     39.67 o 
  10   3  15       90.34      106.29     46.75 o 
  11   3  15     1287.84     1315.63     79.63 o 
  12   3  15       30.06       50.47     40.61 o 
  13   3  15      488.38      502.92     73.74 o 
 -13   4  15     1411.51     1355.30     56.95 o 
 -12   4  15       91.85       99.98     29.41 o 
 -11   4  15     1269.69     1205.61     41.71 o 
 -10   4  15        2.68        4.61     17.13 o 
  -9   4  15     2640.23     2570.89     58.66 o 
  -8   4  15        6.12       19.64     24.23 o 
  -7   4  15     6884.75     6823.23     98.10 o 
  -6   4  15     4503.42     4554.13     73.02 o 
  -5   4  15     5553.84     6268.62    185.35 o 
  -4   4  15    10093.17     9725.87    180.18 o 
  -3   4  15      474.56      512.47     29.08 o 
  -2   4  15    12394.19    12412.19    181.00 o 
  -1   4  15        8.48       -5.87     20.81 o 
   0   4  15    14471.99    14428.57    194.82 o 
   1   4  15     2228.17     2170.35     55.33 o 
   2   4  15     5593.47     5535.39     91.62 o 
   3   4  15     8555.08     8280.78    126.02 o 
   4   4  15        6.09       15.48     22.70 o 
   5   4  15     6070.84     6173.12    112.66 o 
   6   4  15      371.65      320.03     33.21 o 
   7   4  15     3807.08     3912.74     91.11 o 
   8   4  15     1321.99     1259.92     58.41 o 
   9   4  15     1666.36     1633.25     80.31 o 
  10   4  15     3450.10     3473.15    105.22 o 
  11   4  15      181.19      138.69     43.61 o 
  12   4  15     2146.48     2183.60    108.89 o 
  13   4  15       51.31       79.08     50.66 o 
 -13   5  15     1687.96     1629.30     71.59 o 
 -12   5  15     3320.96     3341.45     85.40 o 
 -11   5  15      324.58      330.99     33.43 o 
 -10   5  15     5314.75     5162.53     93.93 o 
  -9   5  15     1041.80     1034.64     44.02 o 
  -8   5  15     7494.29     7216.39    107.08 o 
  -7   5  15     5954.38     5872.14     85.49 o 
  -6   5  15     1871.71     1924.82     43.58 o 
  -5   5  15    11270.32    11884.96    438.55 o 
  -4   5  15      624.88      636.93     32.74 o 
  -3   5  15    13071.89    13388.63    200.88 o 
  -2   5  15      636.38      727.38     36.82 o 
  -1   5  15     5656.15     5736.16     88.16 o 
   0   5  15       34.07       32.68     17.95 o 
   1   5  15     8515.10     8552.24    123.38 o 
   2   5  15      724.80      756.53     32.97 o 
   3   5  15     2485.32     2522.48     62.65 o 
   4   5  15     3555.22     3554.67     71.07 o 
   5   5  15      545.14      663.77     42.33 o 
   6   5  15     5248.84     5248.96     93.09 o 
   7   5  15      166.87      194.11     34.25 o 
   8   5  15     6787.26     6996.43    138.40 o 
   9   5  15     2793.06     2883.04     82.36 o 
  10   5  15     3128.58     3275.58     88.31 o 
  11   5  15     6226.59     6273.36    141.37 o 
  12   5  15        2.50       -1.85     30.01 o 
  13   5  15     3539.86     3704.77    116.30 o 
 -12   6  15      395.88      436.27     48.92 o 
 -11   6  15     3064.37     3003.81     68.44 o 
 -10   6  15       77.90       77.08     25.97 o 
  -9   6  15     4912.77     5055.60     92.18 o 
  -8   6  15     1084.66     1012.04     37.78 o 
  -7   6  15     5302.08     4967.82     79.90 o 
  -6   6  15     6205.81     6254.00     97.94 o 
  -5   6  15       36.04       60.97     10.42 o 
  -4   6  15     6743.91     6730.83    117.02 o 
  -3   6  15       21.60       31.83     20.19 o 
  -2   6  15    11754.18    11940.64    189.62 o 
  -1   6  15     1394.61     1371.87     43.21 o 
   0   6  15     1010.99      956.69     36.43 o 
   1   6  15     2575.46     2671.79     60.39 o 
   2   6  15     1817.26     1827.68     48.67 o 
   3   6  15     3300.65     3325.87     63.17 o 
   4   6  15      808.52      849.24     40.33 o 
   5   6  15     8388.25     8095.12    145.08 o 
   6   6  15       26.04       25.56     25.29 o 
   7   6  15     6630.80     6593.11    116.19 o 
   8   6  15     1216.03     1279.25     61.48 o 
   9   6  15     4519.42     4521.19    100.50 o 
  10   6  15     4493.21     4601.25    111.92 o 
  11   6  15      364.55      452.01     47.41 o 
  12   6  15     3960.19     4024.18    114.84 o 
 -12   7  15      947.89      963.20    144.78 o 
 -11   7  15        1.00       23.16     48.21 o 
 -10   7  15      869.71      886.61     88.46 o 
  -9   7  15       52.58       36.53     18.57 o 
  -8   7  15     1829.46     1765.20     38.60 o 
  -7   7  15      257.55      251.15     29.80 o 
  -6   7  15     4330.07     4311.24     97.33 o 
  -5   7  15     4724.70     4660.71     61.49 o 
  -4   7  15     1741.62     1795.11     42.56 o 
  -3   7  15     7761.14     8002.98    139.08 o 
  -2   7  15       13.74       13.51     16.86 o 
  -1   7  15     3833.28     3807.73     73.75 o 
   0   7  15     2778.47     2858.81     64.10 o 
   1   7  15     5311.77     5447.03     94.46 o 
   2   7  15     8307.94     8318.41    122.14 o 
   3   7  15      388.70      400.49     33.84 o 
   4   7  15     6871.83     7041.16    118.84 o 
   5   7  15      173.16      173.68     33.58 o 
   6   7  15     4988.77     5014.12    105.88 o 
   7   7  15     1871.91     1908.82     58.10 o 
   8   7  15     1551.66     1615.52     66.04 o 
   9   7  15     1186.23     1256.69     54.85 o 
  10   7  15      611.13      596.63     51.08 o 
  11   7  15      881.44      990.13     59.58 o 
 -11   8  15      491.43      571.86     79.63 o 
 -10   8  15        9.71       40.95     52.99 o 
  -9   8  15      654.29      570.29     76.51 o 
  -8   8  15        1.30        6.07     39.26 o 
  -7   8  15      603.59      571.53     59.83 o 
  -6   8  15       94.60       62.36     15.60 o 
  -5   8  15     1813.33     1707.08     82.30 o 
  -4   8  15     2775.36     2637.95     85.44 o 
  -3   8  15      334.91      311.97     25.01 o 
  -2   8  15     4009.43     3940.78     72.93 o 
  -1   8  15      418.46      362.07     27.12 o 
   0   8  15     4102.62     4152.93     86.97 o 
   1   8  15     4968.50     4969.91     86.24 o 
   2   8  15     1618.52     1605.76     47.55 o 
   3   8  15     6760.08     6602.32    110.73 o 
   4   8  15      221.86      188.47     33.24 o 
   5   8  15     4322.47     4371.45     88.86 o 
   6   8  15      904.40      888.77     52.35 o 
   7   8  15      645.97      666.05     42.33 o 
   8   8  15     1204.98     1182.02     88.71 o 
   9   8  15      153.07      165.20     41.54 o 
  10   8  15      553.34      598.59     51.31 o 
  -9   9  15       98.66      110.33     53.08 o 
  -8   9  15     1070.05     1055.23     79.06 o 
  -7   9  15      576.18      661.58     66.40 o 
  -6   9  15      166.67      133.17     53.36 o 
  -5   9  15      418.97      441.10     48.04 o 
  -4   9  15      217.92      269.21     25.43 o 
  -3   9  15      818.62      713.96     64.87 o 
  -2   9  15     1224.69     1232.42     39.34 o 
  -1   9  15      426.85      384.11     65.20 o 
   0   9  15      592.23      568.40     32.18 o 
   1   9  15       33.87       55.38     19.74 o 
   2   9  15      763.86      833.31     44.42 o 
   3   9  15      617.34      679.90     40.48 o 
   4   9  15      223.10      255.01     28.44 o 
   5   9  15      715.59      749.28     45.54 o 
   6   9  15     1974.41     1950.63     61.65 o 
   7   9  15        1.03       -4.85     23.65 o 
   8   9  15     1078.54     1195.13     60.29 o 
   9   9  15      515.12      509.20     51.46 o 
  -8  10  15     1178.23     1062.81     91.48 o 
  -7  10  15       39.85      -42.89     77.43 o 
  -6  10  15      731.94      834.86     79.87 o 
  -5  10  15      113.78       98.32     64.78 o 
  -4  10  15      326.88      325.34     37.26 o 
  -3  10  15      776.82      799.30     49.62 o 
  -2  10  15        0.12      150.85     87.46 o 
  -1  10  15      373.97      383.44     60.88 o 
   0  10  15       27.99       36.31     23.58 o 
   1  10  15        0.49        0.67     18.75 o 
   2  10  15       30.73       18.28     19.78 o 
   3  10  15       13.64       24.58     20.84 o 
   4  10  15      373.73      322.22     34.45 o 
   5  10  15       43.47       51.05     28.77 o 
   6  10  15       59.28       66.53     29.50 o 
   7  10  15      418.27      446.63     46.15 o 
   8  10  15       19.82       58.93     33.39 o 
  -6  11  15       35.97       24.02     54.91 o 
  -5  11  15       70.84      103.29     47.71 o 
  -4  11  15        0.31      -26.72     41.20 o 
  -3  11  15        8.11      245.55    163.61 o 
  -2  11  15        8.07       12.43     31.66 o 
  -1  11  15      132.98       92.07     37.95 o 
   0  11  15       69.45       51.52     50.08 o 
   1  11  15       19.39       36.80     47.45 o 
   2  11  15       98.68      147.78     54.49 o 
   3  11  15       77.77       36.47     28.20 o 
   4  11  15        0.17        0.64     20.86 o 
   5  11  15      160.36      133.13     34.06 o 
   6  11  15       25.02       32.83     31.25 o 
  -3  12  15       64.20       49.58     36.53 o 
  -2  12  15        5.12       40.16     38.50 o 
  -1  12  15       10.15        7.71     39.57 o 
   0  12  15        1.29        7.79     37.69 o 
   1  12  15       73.21       67.39     84.49 o 
   2  12  15      118.99       88.62     70.48 o 
 -14   0  16      777.98      847.47     84.48 o 
 -13   0  16     1552.18     1745.10    120.43 o 
 -12   0  16     1383.12     1456.96    107.22 o 
 -11   0  16      762.20      812.00     79.98 o 
 -10   0  16     1804.04     1906.88     90.04 o 
  -9   0  16     2123.99     2011.22     88.29 o 
  -8   0  16     4275.84     4181.08    119.49 o 
  -7   0  16      972.78     1080.51     36.21 o 
  -6   0  16     3089.15     3345.29    106.03 o 
  -5   0  16       12.81       36.44     20.96 o 
  -4   0  16     9980.57     9973.41    197.99 o 
  -3   0  16     4757.80     4701.36     90.66 o 
  -2   0  16    27438.32    27883.21    478.30 o 
  -1   0  16    24521.47    23748.07    417.05 o 
   0   0  16      794.41      809.27     79.37 o 
   1   0  16    24431.53    24523.69    585.18 o 
   2   0  16     4942.20     4866.00    128.05 o 
   3   0  16     9717.26     9473.50    215.31 o 
   4   0  16     9280.29     9383.75    245.70 o 
   5   0  16     2130.59     2166.24    145.41 o 
   6   0  16     8393.91     8186.63    238.71 o 
   7   0  16     2645.82     2742.99    110.68 o 
   8   0  16     3462.53     3332.28    126.70 o 
   9   0  16     2648.79     2708.77    140.65 o 
  10   0  16      264.62      240.68     63.87 o 
  11   0  16     1974.13     2062.17    145.21 o 
  12   0  16       53.64       35.65     57.85 o 
  13   0  16     1295.80     1431.18    142.54 o 
 -14   1  16     1974.50     1934.29     89.76 o 
 -13   1  16      311.67      315.13     45.36 o 
 -12   1  16     2053.97     2189.97     90.22 o 
 -11   1  16      524.53      469.36     49.36 o 
 -10   1  16     2848.95     2835.80     79.83 o 
  -9   1  16     6543.91     6436.78    131.12 o 
  -8   1  16       40.25       59.94     28.28 o 
  -7   1  16     7434.80     7707.03     96.03 o 
  -6   1  16       99.73       80.16     20.18 o 
  -5   1  16     6110.14     6411.47    103.22 o 
  -4   1  16     4771.27     4898.16     76.84 o 
  -3   1  16     8259.93     8553.50    107.04 o 
  -2   1  16     8837.01     8610.00    107.91 o 
  -1   1  16     2898.35     2790.54     56.94 o 
   0   1  16    10099.26    10078.29    140.30 o 
   1   1  16      618.03      531.08     41.67 o 
   2   1  16    10038.48     9827.19    170.25 o 
   3   1  16     3755.18     3863.28     93.12 o 
   4   1  16     6899.37     6829.46    121.23 o 
   5   1  16     8847.38     8737.46    151.83 o 
   6   1  16     1487.34     1400.55     57.78 o 
   7   1  16     5642.33     5613.75    115.85 o 
   8   1  16       20.49        5.81     28.49 o 
   9   1  16     3553.10     3488.57    104.52 o 
  10   1  16      908.11      900.94     76.69 o 
  11   1  16     2146.83     2076.58     93.29 o 
  12   1  16     1463.37     1513.21     82.46 o 
  13   1  16      600.08      530.55     68.00 o 
 -14   2  16        0.52       11.30     43.34 o 
 -13   2  16     2298.30     2397.36     82.09 o 
 -12   2  16      321.12      289.92     29.37 o 
 -11   2  16     4485.35     4468.57    106.92 o 
 -10   2  16     6991.24     6856.73    167.27 o 
  -9   2  16      222.15      232.11     34.25 o 
  -8   2  16     6604.60     6446.37    116.20 o 
  -7   2  16     1071.27     1036.05     35.34 o 
  -6   2  16     5940.54     6228.88    104.40 o 
  -5   2  16     6541.09     6421.58    124.93 o 
  -4   2  16     1716.39     1689.54     38.10 o 
  -3   2  16     7083.99     7181.83     95.11 o 
  -2   2  16        2.43       14.26     17.76 o 
  -1   2  16     3522.90     3321.78     58.06 o 
   0   2  16     1012.75     1094.56     41.05 o 
   1   2  16     3920.71     4081.20     72.89 o 
   2   2  16      477.03      426.40     55.77 o 
   3   2  16      872.68      788.87     42.25 o 
   4   2  16     1260.72     1359.80     56.02 o 
   5   2  16     2816.65     2688.84     95.49 o 
   6   2  16     2198.25     2218.84     74.41 o 
   7   2  16     2453.20     2347.19     89.70 o 
   8   2  16     5891.05     5836.11    134.66 o 
   9   2  16        2.81        1.02     32.51 o 
  10   2  16     4397.36     4452.61    114.97 o 
  11   2  16      573.92      630.03     64.78 o 
  12   2  16     1815.35     1871.82     88.60 o 
  13   2  16     3461.06     3635.21    147.63 o 
 -13   3  16      186.96      164.04     38.76 o 
 -12   3  16     1515.59     1503.71     60.12 o 
 -11   3  16      902.30      888.23     46.10 o 
 -10   3  16      720.50      710.15     40.94 o 
  -9   3  16     3721.90     3668.62     68.13 o 
  -8   3  16        7.13       43.93     22.24 o 
  -7   3  16     4364.28     4478.09     83.97 o 
  -6   3  16      530.92      532.93     35.81 o 
  -5   3  16     1865.20     2127.62    101.53 o 
  -4   3  16     2186.15     1998.70    106.36 o 
  -3   3  16     4443.98     4515.33     84.90 o 
  -2   3  16     6601.57     6421.48     99.11 o 
  -1   3  16     1015.66      972.83     37.79 o 
   0   3  16     4164.33     4080.88     76.84 o 
   1   3  16     1090.25      938.79     43.30 o 
   2   3  16     4643.25     4631.08     80.05 o 
   3   3  16      483.88      527.29     35.72 o 
   4   3  16     3418.04     3422.93     88.59 o 
   5   3  16     1601.76     1583.84     64.47 o 
   6   3  16      415.85      341.77     50.81 o 
   7   3  16     2737.28     2725.02     78.97 o 
   8   3  16       91.23       90.95     40.32 o 
   9   3  16     5221.69     5009.75    127.11 o 
  10   3  16       79.18       64.10     38.73 o 
  11   3  16      818.32      803.70     69.00 o 
  12   3  16      815.36      747.53    130.32 o 
  13   3  16      467.78      429.51     62.89 o 
 -13   4  16      105.57      109.21     28.27 o 
 -12   4  16      288.81      291.07     34.67 o 
 -11   4  16      159.20      188.36     33.61 o 
 -10   4  16       48.56       41.81     24.70 o 
  -9   4  16      167.23      177.01     26.85 o 
  -8   4  16      199.38      177.26     25.91 o 
  -7   4  16        9.99       23.60     16.65 o 
  -6   4  16      265.66      343.74     53.85 o 
  -5   4  16      260.54      311.19     18.81 o 
  -4   4  16      771.66      677.69     41.21 o 
  -3   4  16     1039.00     1013.14     39.81 o 
  -2   4  16     4715.27     4744.56     83.49 o 
  -1   4  16     7495.83     7058.87    112.77 o 
   0   4  16      606.28      506.36     35.38 o 
   1   4  16      650.93      715.08     41.47 o 
   2   4  16     3204.62     3059.32     70.22 o 
   3   4  16     4618.27     4459.61     91.84 o 
   4   4  16     3949.64     3783.87     81.05 o 
   5   4  16      121.61      178.79     45.70 o 
   6   4  16     3964.02     3834.04     81.46 o 
   7   4  16     2276.43     2254.31    131.72 o 
   8   4  16     1029.80     1004.72     69.70 o 
   9   4  16      241.28      295.41     45.80 o 
  10   4  16       11.81        6.28     31.78 o 
  11   4  16      295.77      330.78     66.57 o 
  12   4  16        1.71       16.13     48.45 o 
  13   4  16       12.31       23.61     49.60 o 
 -12   5  16       14.12       11.70     23.53 o 
 -11   5  16       87.67       82.17     26.91 o 
 -10   5  16      298.27      241.14     30.60 o 
  -9   5  16       11.83       12.23     21.09 o 
  -8   5  16        2.10       -9.60     18.05 o 
  -7   5  16        1.45       -2.58     17.94 o 
  -6   5  16      280.57      340.49     24.48 o 
  -5   5  16      384.66      335.98     23.02 o 
  -4   5  16      207.88      156.83     52.77 o 
  -3   5  16        2.72        0.21     17.59 o 
  -2   5  16       37.43       31.52     22.17 o 
  -1   5  16      302.50      272.60     24.60 o 
   0   5  16     1522.04     1515.25     39.99 o 
   1   5  16      758.18      770.25     35.21 o 
   2   5  16     1934.75     1797.79     53.58 o 
   3   5  16     1786.83     1838.23     56.33 o 
   4   5  16       70.53      119.01     48.53 o 
   5   5  16      183.65      205.71     30.53 o 
   6   5  16      236.11      247.97     33.86 o 
   7   5  16      106.78       92.85     32.75 o 
   8   5  16       26.57       39.50     32.89 o 
   9   5  16        0.57       37.07     33.80 o 
  10   5  16       59.20       44.46     39.14 o 
  11   5  16       35.13       10.40     38.85 o 
  12   5  16        4.47        3.35     38.27 o 
 -12   6  16       35.29       24.53     22.70 o 
 -11   6  16       23.98       -0.71     26.25 o 
 -10   6  16      173.35      184.50     25.34 o 
  -9   6  16       59.73       31.98     20.22 o 
  -8   6  16      237.46      231.53     27.95 o 
  -7   6  16      484.87      489.17     33.67 o 
  -6   6  16       21.44        9.81     15.78 o 
  -5   6  16      307.89      332.84     22.12 o 
  -4   6  16      973.31      997.05     42.46 o 
  -3   6  16       79.79      109.31     30.52 o 
  -2   6  16     3428.16     3338.79     70.78 o 
  -1   6  16     1143.93     1200.74     43.37 o 
   0   6  16      744.06      721.47     34.47 o 
   1   6  16     4713.88     4793.82     82.79 o 
   2   6  16       31.71       41.77     23.76 o 
   3   6  16     1944.76     1997.39     59.70 o 
   4   6  16     1773.56     1719.49     67.20 o 
   5   6  16        2.55      -12.55     27.18 o 
   6   6  16     1205.56     1129.98     48.18 o 
   7   6  16      180.62      186.48     41.07 o 
   8   6  16      106.33      116.44     36.04 o 
   9   6  16       72.63       48.87     36.25 o 
  10   6  16       18.81        0.87     29.65 o 
  11   6  16       17.25        3.38     38.34 o 
  12   6  16       94.15      132.57     47.75 o 
 -11   7  16      150.15      151.08     50.35 o 
 -10   7  16      135.82       87.93     53.13 o 
  -9   7  16       13.57       22.41     23.19 o 
  -8   7  16       65.31       67.37     27.23 o 
  -7   7  16       74.48       73.74     18.23 o 
  -6   7  16      188.30      244.59     33.40 o 
  -5   7  16      952.48     1012.31     27.82 o 
  -4   7  16       22.85       51.88     21.19 o 
  -3   7  16     1745.56     1746.65     64.62 o 
  -2   7  16      264.33      297.36     29.70 o 
  -1   7  16      193.67      221.23     23.54 o 
   0   7  16     3667.45     3691.42     78.03 o 
   1   7  16       13.96       16.69     20.61 o 
   2   7  16     2991.91     2992.09     75.30 o 
   3   7  16     2333.61     2281.81     68.14 o 
   4   7  16      102.62       89.35     32.93 o 
   5   7  16     3864.70     3762.49     95.19 o 
   6   7  16      163.62      158.27     33.23 o 
   7   7  16      886.10      886.73     54.94 o 
   8   7  16      102.46      128.07     36.61 o 
   9   7  16      356.30      397.12     45.61 o 
  10   7  16      631.34      660.64     55.60 o 
  11   7  16       99.01       76.74     48.74 o 
 -10   8  16     1331.22     1290.08     85.38 o 
  -9   8  16      460.30      423.90     67.16 o 
  -8   8  16     2292.56     2557.94    112.90 o 
  -7   8  16       86.35       41.16     40.69 o 
  -6   8  16     2011.79     1874.09    109.92 o 
  -5   8  16      944.47      912.31     28.93 o 
  -4   8  16      721.92      687.49     38.18 o 
  -3   8  16      361.74      360.54     22.16 o 
  -2   8  16      441.81      444.01     38.60 o 
  -1   8  16     1574.47     1491.45     72.13 o 
   0   8  16       61.60       69.83     21.62 o 
   1   8  16       82.09       70.12     27.70 o 
   2   8  16      286.88      289.37     31.73 o 
   3   8  16      449.00      508.05     46.85 o 
   4   8  16      539.81      472.90     41.52 o 
   5   8  16     1283.26     1252.86     62.41 o 
   6   8  16      971.10      960.77     46.70 o 
   7   8  16     1277.83     1268.54     57.18 o 
   8   8  16     1166.85     1120.66     68.17 o 
   9   8  16       40.47       34.03     30.71 o 
  10   8  16     1379.97     1332.30     62.55 o 
  -9   9  16     2957.16     3038.04    140.78 o 
  -8   9  16      112.16       75.48     49.07 o 
  -7   9  16     3172.22     3118.40    207.75 o 
  -6   9  16      761.21      952.77     89.61 o 
  -5   9  16     1584.33     1634.00     70.88 o 
  -4   9  16     1737.40     1749.99     56.86 o 
  -3   9  16      332.43      325.17     24.52 o 
  -2   9  16     2216.10     2238.99     56.95 o 
  -1   9  16        4.76       10.04     12.93 o 
   0   9  16     1192.67     1264.95     47.39 o 
   1   9  16        7.77       21.57     29.52 o 
   2   9  16      380.86      394.74     33.95 o 
   3   9  16        4.03       29.97     21.98 o 
   4   9  16      887.12      949.46     43.97 o 
   5   9  16      131.16      139.89     30.62 o 
   6   9  16      651.25      658.02     44.74 o 
   7   9  16     1045.39     1081.48     53.58 o 
   8   9  16      262.89      310.29     48.88 o 
   9   9  16     1773.28     1756.31     65.76 o 
  -7  10  16       24.53        2.43     43.05 o 
  -6  10  16     3425.76     3390.94    139.34 o 
  -5  10  16      422.42      469.43     54.02 o 
  -4  10  16     2162.14     2237.68     97.42 o 
  -3  10  16      944.10     1031.06     52.11 o 
  -2  10  16     1460.01     1373.70     58.73 o 
  -1  10  16     3965.31     3966.56    107.68 o 
   0  10  16      226.21      239.84     61.79 o 
   1  10  16     5368.73     5138.86    110.57 o 
   2  10  16      758.32      748.06     49.29 o 
   3  10  16     2197.10     2207.74     75.92 o 
   4  10  16     1990.24     1987.98     57.36 o 
   5  10  16      402.33      498.44     43.33 o 
   6  10  16     1973.99     2078.89     66.29 o 
   7  10  16        4.91       48.54     30.42 o 
  -5  11  16     2524.19     2536.19    104.95 o 
  -4  11  16      215.02      210.30     49.61 o 
  -3  11  16     1850.87     1926.29     78.70 o 
  -2  11  16     2423.21     2477.20     94.80 o 
  -1  11  16      647.63      497.89    169.59 o 
   0  11  16     4979.75     5117.32    178.62 o 
   1  11  16      139.66      164.29     66.42 o 
   2  11  16     4018.20     3958.17    151.56 o 
   3  11  16     1955.44     2052.97    135.82 o 
   4  11  16      858.60      854.71     52.16 o 
   5  11  16     2658.61     2589.86     82.07 o 
 -13   1  17      184.34      224.86     54.83 o 
 -12   1  17      304.75      303.52     50.06 o 
 -11   1  17     1706.43     1766.80     73.58 o 
 -10   1  17      275.77      282.83     44.20 o 
  -9   1  17     2715.33     2725.99     90.67 o 
  -8   1  17      576.80      651.72     42.86 o 
  -7   1  17       11.94       22.21     12.26 o 
  -6   1  17     5256.64     5279.66     81.64 o 
  -5   1  17     1836.77     1871.92     41.74 o 
  -4   1  17     2409.87     2472.02     51.15 o 
  -3   1  17     7344.95     7353.90    106.61 o 
  -2   1  17     1953.92     1936.58     44.94 o 
  -1   1  17     2841.43     2731.91     59.58 o 
   0   1  17      361.81      377.12     31.11 o 
   1   1  17      247.55      319.87     34.10 o 
   2   1  17      224.37      246.43     33.74 o 
   3   1  17        4.00       13.27     24.36 o 
   4   1  17      311.98      296.68     38.07 o 
   5   1  17      119.66      126.60     36.89 o 
   6   1  17      965.44     1024.08     53.99 o 
   7   1  17      657.14      608.29     50.14 o 
   8   1  17      319.95      333.01     49.82 o 
   9   1  17      913.05      780.54     73.75 o 
  10   1  17      869.85      903.29     65.21 o 
  11   1  17      169.53      122.26     48.63 o 
  12   1  17     1008.05     1012.25     90.37 o 
  13   1  17      172.47      148.39     69.53 o 
 -13   2  17       12.59       21.36     33.63 o 
 -12   2  17     1088.47     1152.09     72.57 o 
 -11   2  17       17.55        0.95     26.51 o 
 -10   2  17     1290.72     1331.40     66.93 o 
  -9   2  17      511.62      526.73     46.65 o 
  -8   2  17      816.64      827.10     45.61 o 
  -7   2  17     2577.16     2688.03     55.00 o 
  -6   2  17      251.54      262.00     20.78 o 
  -5   2  17     4108.33     4181.31     94.60 o 
  -4   2  17     1020.99     1044.50     38.59 o 
  -3   2  17     3335.84     3400.55     57.47 o 
  -2   2  17     2822.92     2740.20     68.84 o 
  -1   2  17      313.26      324.39     31.56 o 
   0   2  17     3391.19     3584.65     68.66 o 
   1   2  17       57.07       68.78     23.06 o 
   2   2  17     5305.29     5205.27     91.48 o 
   3   2  17        0.34       15.31     30.28 o 
   4   2  17     1557.60     1482.11     59.89 o 
   5   2  17       24.77       17.90     33.60 o 
   6   2  17     1431.87     1332.24     80.46 o 
   7   2  17     1672.78     1738.23     67.79 o 
   8   2  17       23.70      -19.00     35.00 o 
   9   2  17      247.34      282.89     48.22 o 
  10   2  17      158.79      133.16     56.85 o 
  11   2  17      336.58      350.36     55.13 o 
  12   2  17      163.50      160.84     65.78 o 
  13   2  17      650.63      634.49     80.23 o 
 -13   3  17     1960.57     1842.05    115.70 o 
 -12   3  17      277.41      290.06     34.91 o 
 -11   3  17      699.33      707.50     38.89 o 
 -10   3  17      280.77      320.89     33.26 o 
  -9   3  17      127.61       92.58     25.72 o 
  -8   3  17       44.45       74.34     26.86 o 
  -7   3  17      723.65      694.90     35.67 o 
  -6   3  17     1193.15     1229.20     37.04 o 
  -5   3  17      381.00      448.06     34.03 o 
  -4   3  17     3302.05     3320.87     85.73 o 
  -3   3  17        8.86        1.97     18.03 o 
  -2   3  17     7100.47     7064.76    105.67 o 
  -1   3  17     1334.17     1428.06     45.74 o 
   0   3  17     2148.54     2154.58     59.48 o 
   1   3  17     5323.96     5433.77    106.08 o 
   2   3  17       73.26       77.32     28.00 o 
   3   3  17    18148.87    18250.27    270.02 o 
   4   3  17      460.52      563.44     47.67 o 
   5   3  17     7925.50     7781.55    152.49 o 
   6   3  17     5641.02     5640.23    120.44 o 
   7   3  17      703.08      696.28     56.92 o 
   8   3  17     4429.53     4489.61    111.59 o 
   9   3  17       31.77       50.41     41.36 o 
  10   3  17     1062.45     1090.33     71.86 o 
  11   3  17      696.06      745.71     71.26 o 
  12   3  17      740.55      840.34     74.78 o 
  13   3  17      345.93      386.87     81.17 o 
 -12   4  17      956.92      940.37     56.39 o 
 -11   4  17      255.49      196.18     33.45 o 
 -10   4  17     1119.89     1121.73     49.28 o 
  -9   4  17      886.12      912.13     36.36 o 
  -8   4  17      798.44      832.67     34.76 o 
  -7   4  17     3397.27     3276.73    148.46 o 
  -6   4  17      802.52      906.51     27.11 o 
  -5   4  17     5677.07     5704.05    165.41 o 
  -4   4  17       26.68       33.59     16.88 o 
  -3   4  17     6684.21     6688.77    109.15 o 
  -2   4  17      811.29      822.92     50.50 o 
  -1   4  17     2784.30     2666.00     63.08 o 
   0   4  17      906.67      937.39     49.05 o 
   1   4  17     7959.67     8063.29    139.86 o 
   2   4  17     8411.83     8147.45    132.05 o 
   3   4  17     1231.32     1150.10     51.59 o 
   4   4  17     9888.21     9872.24    155.21 o 
   5   4  17     4482.46     4423.16     96.43 o 
   6   4  17     3273.81     3340.49     84.87 o 
   7   4  17     5421.31     5460.98    109.33 o 
   8   4  17       25.03       71.69     35.86 o 
   9   4  17     3257.49     3381.25     98.50 o 
  10   4  17      380.91      449.33     60.13 o 
  11   4  17     2403.99     2407.99    115.48 o 
  12   4  17      634.80      749.02     67.45 o 
 -12   5  17        1.60       16.17     25.00 o 
 -11   5  17     2337.18     2392.70     63.00 o 
 -10   5  17      488.96      452.57     35.21 o 
  -9   5  17     2926.13     2927.46     65.82 o 
  -8   5  17     4549.75     4312.61     88.22 o 
  -7   5  17     2110.29     1997.57     51.80 o 
  -6   5  17    12415.40    12209.92    163.37 o 
  -5   5  17      687.88      787.99     45.21 o 
  -4   5  17     7077.17     7198.77    151.19 o 
  -3   5  17     2607.00     2605.81     62.59 o 
  -2   5  17     3408.32     3448.10     74.25 o 
  -1   5  17     4252.37     4323.28     76.34 o 
   0   5  17       59.42       87.92     25.71 o 
   1   5  17     2444.10     2296.38     58.33 o 
   2   5  17        1.30       12.79     20.91 o 
   3   5  17     1151.52     1316.54     56.71 o 
   4   5  17      520.58      542.11     37.24 o 
   5   5  17     2902.57     2887.27     68.80 o 
   6   5  17     1523.88     1589.69     55.43 o 
   7   5  17     1280.95     1310.32     58.58 o 
   8   5  17     1736.67     1793.55     68.22 o 
   9   5  17      592.46      536.36     56.65 o 
  10   5  17     5297.81     5495.61    141.16 o 
  11   5  17       43.49       47.15     37.62 o 
  12   5  17     3432.92     3418.82    105.79 o 
 -11   6  17      128.07      155.52     26.65 o 
 -10   6  17     2888.43     2877.49     68.08 o 
  -9   6  17     1786.66     1688.72     53.00 o 
  -8   6  17     2370.35     2305.17     59.64 o 
  -7   6  17     5977.71     5909.42     90.91 o 
  -6   6  17        1.06       10.24     17.43 o 
  -5   6  17     5879.93     5805.48    120.54 o 
  -4   6  17     1578.73     1571.16     55.31 o 
  -3   6  17     3852.42     3752.03     94.81 o 
  -2   6  17     3960.21     3940.81     78.58 o 
  -1   6  17       48.64       52.59     22.06 o 
   0   6  17     2524.54     2590.88     62.78 o 
   1   6  17      183.10      223.48     29.94 o 
   2   6  17     5309.71     5215.45     94.98 o 
   3   6  17       65.20       98.91     28.09 o 
   4   6  17     4646.95     4653.92    106.97 o 
   5   6  17      363.43      382.58     41.83 o 
   6   6  17     2492.29     2451.85     71.99 o 
   7   6  17     2675.62     2876.69     85.84 o 
   8   6  17     1220.45     1194.19     64.72 o 
   9   6  17     2721.61     2876.69    115.01 o 
  10   6  17      188.94      159.33     44.39 o 
  11   6  17     3315.36     3293.26    105.45 o 
 -11   7  17      525.85      283.28    138.73 o 
 -10   7  17      496.38      412.47     72.35 o 
  -9   7  17      432.97      521.24     65.42 o 
  -8   7  17     1409.05     1432.91     41.44 o 
  -7   7  17      351.38      347.36     27.43 o 
  -6   7  17     2056.52     1897.42     76.89 o 
  -5   7  17      149.35      126.56     15.40 o 
  -4   7  17     2816.37     2755.17     65.14 o 
  -3   7  17       21.12       27.99     23.40 o 
  -2   7  17     4198.76     4074.65     75.39 o 
  -1   7  17      982.13     1042.80     48.28 o 
   0   7  17     2049.66     2106.84     57.72 o 
   1   7  17     5616.85     5405.13    110.85 o 
   2   7  17     1037.33      927.33     43.48 o 
   3   7  17     9473.92     9532.78    157.10 o 
   4   7  17     1639.48     1707.12     63.85 o 
   5   7  17     2552.73     2599.26     73.01 o 
   6   7  17     3415.03     3531.57     94.82 o 
   7   7  17      610.03      650.35     53.09 o 
   8   7  17     3149.46     3231.24     95.20 o 
   9   7  17       45.33       69.29     44.78 o 
  10   7  17     1413.21     1515.93     72.56 o 
 -10   8  17      213.62      178.30    144.78 o 
  -9   8  17      336.81      315.80     59.64 o 
  -8   8  17      132.09       77.77     46.67 o 
  -7   8  17      337.25      901.74    565.63 o 
  -6   8  17        2.54      -11.48     34.03 o 
  -5   8  17      916.39      873.40     29.16 o 
  -4   8  17       19.91       19.00     14.16 o 
  -3   8  17     1630.91     1679.25     65.68 o 
  -2   8  17      345.91      341.70     27.27 o 
  -1   8  17     2610.54     2606.64     57.77 o 
   0   8  17     3103.77     3031.66     71.36 o 
   1   8  17     1438.76     1446.24     57.68 o 
   2   8  17     6493.47     6566.00    113.12 o 
   3   8  17      176.17      151.66     29.19 o 
   4   8  17     2842.53     3082.69     74.44 o 
   5   8  17      761.25      739.50     55.26 o 
   6   8  17     1812.04     1779.23     59.48 o 
   7   8  17     1898.45     1998.21     65.16 o 
   8   8  17        4.35       14.11     30.38 o 
   9   8  17     1465.84     1519.65     75.26 o 
  -8   9  17     1013.16     1369.85    147.80 o 
  -7   9  17       83.89       47.09     46.90 o 
  -6   9  17      577.68      579.13    117.55 o 
  -5   9  17      314.77      309.87     58.19 o 
  -4   9  17      621.21      603.72     42.73 o 
  -3   9  17     1447.72     1304.31     95.08 o 
  -2   9  17       49.17       40.64     21.60 o 
  -1   9  17     1120.69     1108.06     40.12 o 
   0   9  17        8.73        5.60     18.31 o 
   1   9  17     1144.69     1142.25     41.73 o 
   2   9  17       84.20       82.73     36.73 o 
   3   9  17      355.32      404.41     35.21 o 
   4   9  17        1.20      -12.22     24.26 o 
   5   9  17      621.42      681.51     53.51 o 
   6   9  17      173.38      151.60     31.93 o 
   7   9  17      230.66      267.14     39.85 o 
   8   9  17      452.15      522.06     51.26 o 
  -7  10  17     1121.90     1035.83     93.20 o 
  -6  10  17        6.97        4.70     39.68 o 
  -5  10  17      307.02      256.05     51.90 o 
  -4  10  17      801.24      870.99     76.21 o 
  -3  10  17       19.82       54.22     27.33 o 
  -2  10  17      658.27      598.90     48.88 o 
  -1  10  17        1.45      -15.53     29.47 o 
   0  10  17      498.38      460.53     78.33 o 
   1  10  17      466.49      470.98     40.89 o 
   2  10  17       44.69       35.36     22.65 o 
   3  10  17      165.34      177.56     31.47 o 
   4  10  17      211.55      166.59     34.08 o 
   5  10  17        8.31       20.25     26.08 o 
   6  10  17        0.23       24.89     27.10 o 
  -4  11  17        6.08       57.90     40.33 o 
  -3  11  17        0.30       -4.16     36.52 o 
  -2  11  17       27.98       -0.47     31.79 o 
  -1  11  17        0.19      -44.01     94.89 o 
   0  11  17        9.92      -10.99     64.98 o 
   1  11  17        0.35       -4.05     55.03 o 
   2  11  17      125.63       84.72     55.79 o 
   3  11  17       19.13       -9.35     44.34 o 
   4  11  17      185.82      178.71     41.35 o 
 -13   0  18     1671.34     1685.37    104.07 o 
 -12   0  18        0.45      -14.30     42.88 o 
 -11   0  18     1737.38     1802.42    110.70 o 
 -10   0  18      257.88      206.83     67.56 o 
  -9   0  18     1583.28     1635.37    107.97 o 
  -8   0  18     6068.64     6112.98    196.16 o 
  -7   0  18     1243.96     1500.42     66.27 o 
  -6   0  18      253.23      272.48     47.14 o 
  -5   0  18     2246.24     2264.30     84.53 o 
  -4   0  18     4165.50     4535.28    119.12 o 
  -3   0  18      593.55      809.21    109.37 o 
  -2   0  18    17861.74    17600.73    306.19 o 
  -1   0  18        0.30       16.95     25.47 o 
   0   0  18    13125.56    13232.78    295.20 o 
   1   0  18     7841.16     7726.81    191.40 o 
   2   0  18     4081.10     4018.52    120.55 o 
   3   0  18     2974.24     3105.35    108.05 o 
   4   0  18      707.26      790.59     65.76 o 
   5   0  18    10769.09    10478.10    258.01 o 
   6   0  18     1365.83     1339.07     85.99 o 
   7   0  18     6484.67     6633.01    198.11 o 
   8   0  18     6280.39     5874.99    189.64 o 
   9   0  18      566.18      584.81     81.56 o 
  10   0  18     7561.28     7759.93    291.51 o 
  11   0  18       27.02       49.20     62.40 o 
  12   0  18     3015.93     3027.80    188.66 o 
  13   0  18      447.50      494.45    114.25 o 
 -13   1  18      557.09      531.55     57.45 o 
 -12   1  18     1934.28     1893.66     89.86 o 
 -11   1  18      184.07      229.00     46.09 o 
 -10   1  18     3116.01     3014.18     93.96 o 
  -9   1  18     1889.88     1770.39     79.15 o 
  -8   1  18     1614.03     2046.55    183.52 o 
  -7   1  18     1977.12     1865.38     60.59 o 
  -6   1  18     2159.65     2304.59     49.87 o 
  -5   1  18     5458.08     5791.89     92.19 o 
  -4   1  18        9.91       20.60     17.64 o 
  -3   1  18     8213.12     8128.81    114.44 o 
  -2   1  18        6.82       21.66     17.40 o 
  -1   1  18     6976.59     7329.91    116.07 o 
   0   1  18     2115.76     2167.97     52.09 o 
   1   1  18     4429.21     4464.43     91.19 o 
   2   1  18     8001.71     7785.98    135.60 o 
   3   1  18      376.07      396.42     39.11 o 
   4   1  18     7799.26     7543.59    155.57 o 
   5   1  18      122.37      144.21     35.22 o 
   6   1  18     5335.30     5194.34    113.19 o 
   7   1  18     1170.62     1083.21     71.84 o 
   8   1  18     2073.47     2050.53     94.67 o 
   9   1  18     4041.33     4062.51    113.16 o 
  10   1  18      612.79      633.82     75.38 o 
  11   1  18     2952.96     3060.76    108.16 o 
  12   1  18       12.03      -13.08     41.31 o 
  13   1  18     1858.46     1933.15    196.92 o 
 -13   2  18      570.33      492.05     58.69 o 
 -12   2  18      902.94      821.02     56.26 o 
 -11   2  18     1653.57     1709.62     68.25 o 
 -10   2  18      674.12      675.23     52.24 o 
  -9   2  18     6921.93     7030.88    146.70 o 
  -8   2  18     1114.66     1093.31     41.54 o 
  -7   2  18     6505.60     6813.00     88.54 o 
  -6   2  18     5685.28     5831.20    102.92 o 
  -5   2  18     1575.05     1573.15     43.78 o 
  -4   2  18    10190.44    10715.63    166.67 o 
  -3   2  18        4.98       19.40     17.10 o 
  -2   2  18    10509.03    10286.56    166.85 o 
  -1   2  18     4561.30     4840.83     89.28 o 
   0   2  18      511.75      636.07     38.58 o 
   1   2  18     4644.67     4806.61     98.57 o 
   2   2  18        9.61       10.20     23.68 o 
   3   2  18     5475.25     5485.40    115.94 o 
   4   2  18       56.37       71.06     38.29 o 
   5   2  18     1707.62     1532.06     76.73 o 
   6   2  18      201.07      171.69     38.37 o 
   7   2  18     2293.58     2297.52     78.50 o 
   8   2  18       49.85       46.59     36.09 o 
   9   2  18     4622.33     4572.19    129.48 o 
  10   2  18     2428.75     2412.86     92.96 o 
  11   2  18      914.70      926.16     69.34 o 
  12   2  18     1334.04     1379.62    102.09 o 
 -12   3  18      976.76      929.02     63.32 o 
 -11   3  18      162.05      182.55     37.34 o 
 -10   3  18     1682.48     1658.18     64.46 o 
  -9   3  18      116.71      138.75     32.78 o 
  -8   3  18     2574.75     2645.80     61.64 o 
  -7   3  18      774.95      796.62     35.55 o 
  -6   3  18     2525.84     2634.89     58.70 o 
  -5   3  18     2591.78     2799.98    101.50 o 
  -4   3  18      535.70      611.28     29.79 o 
  -3   3  18     5243.41     5225.49    105.00 o 
  -2   3  18      295.30      311.15     34.86 o 
  -1   3  18     3916.69     4024.86     77.45 o 
   0   3  18     3748.72     3772.03     75.06 o 
   1   3  18        9.01       12.73     25.31 o 
   2   3  18     2401.12     2479.15     67.56 o 
   3   3  18     1058.86      969.44     53.16 o 
   4   3  18     1840.12     1879.36     64.26 o 
   5   3  18       21.72       20.59     28.66 o 
   6   3  18     2110.25     2126.00     82.56 o 
   7   3  18      370.39      441.05     50.42 o 
   8   3  18     1329.70     1240.03     74.81 o 
   9   3  18       62.49       58.34     39.07 o 
  10   3  18      667.96      698.99     68.50 o 
  11   3  18      529.08      486.55     82.16 o 
  12   3  18        2.25       -2.42     37.69 o 
 -12   4  18        4.34       -1.98     20.45 o 
 -11   4  18      557.85      568.93     39.73 o 
 -10   4  18      762.88      759.47     40.53 o 
  -9   4  18        1.40       -0.53     18.87 o 
  -8   4  18       71.77       55.74     29.56 o 
  -7   4  18      175.08      171.21     25.82 o 
  -6   4  18       64.60       88.11     11.59 o 
  -5   4  18       56.65       47.03     16.06 o 
  -4   4  18       66.90       97.58     20.26 o 
  -3   4  18       68.13       81.88     26.99 o 
  -2   4  18      446.19      436.41     41.49 o 
  -1   4  18       88.73       83.26     26.97 o 
   0   4  18     4743.13     4913.43     93.17 o 
   1   4  18      542.38      522.18     47.84 o 
   2   4  18     2513.75     2418.93     73.19 o 
   3   4  18     6103.29     5892.72    114.36 o 
   4   4  18     1636.21     1605.47     60.31 o 
   5   4  18     4814.16     4652.78    109.52 o 
   6   4  18      341.74      348.69     41.53 o 
   7   4  18     2036.61     2037.21     74.62 o 
   8   4  18     2149.96     1968.07     74.95 o 
   9   4  18      194.79      122.85     45.64 o 
  10   4  18      697.56      777.42     79.99 o 
  11   4  18      195.53      172.82     53.25 o 
  12   4  18      111.08      116.24     60.53 o 
 -11   5  18      376.76      405.49     43.23 o 
 -10   5  18        3.41       13.89     22.87 o 
  -9   5  18       12.79       -4.90     25.01 o 
  -8   5  18       11.65        9.21     19.17 o 
  -7   5  18       15.11        8.76     17.03 o 
  -6   5  18        0.47        1.40     10.27 o 
  -5   5  18      304.28      401.69     24.16 o 
  -4   5  18       18.25       -6.29     27.46 o 
  -3   5  18       38.56       26.21     22.23 o 
  -2   5  18      824.16      777.71     42.85 o 
  -1   5  18       47.63       36.88     20.84 o 
   0   5  18       66.93       92.47     23.66 o 
   1   5  18       73.52       59.90     27.61 o 
   2   5  18        3.10      -23.25     30.00 o 
   3   5  18      276.39      232.37     39.58 o 
   4   5  18     2263.57     2098.74     65.14 o 
   5   5  18      555.13      541.66     43.89 o 
   6   5  18       20.99       17.81     31.34 o 
   7   5  18      363.32      361.32     40.75 o 
   8   5  18       41.02       29.33     39.45 o 
   9   5  18      278.48      269.27     57.62 o 
  10   5  18       28.50       39.77     37.09 o 
  11   5  18       74.79       58.74     46.43 o 
 -11   6  18       89.61       64.71     36.03 o 
 -10   6  18       42.04       20.55     26.14 o 
  -9   6  18        0.39        5.80     22.50 o 
  -8   6  18        1.30        3.80     18.72 o 
  -7   6  18       82.30       55.65     22.84 o 
  -6   6  18      221.57      230.62     26.14 o 
  -5   6  18      167.41      197.41     25.17 o 
  -4   6  18      149.90      195.00     35.29 o 
  -3   6  18      791.58      780.38     44.84 o 
  -2   6  18       23.34       15.34     21.22 o 
  -1   6  18      709.25      765.89     37.65 o 
   0   6  18      866.21      849.44     37.02 o 
   1   6  18       83.12       60.14     27.13 o 
   2   6  18     1905.21     1935.80     60.08 o 
   3   6  18      211.83      166.46     45.70 o 
   4   6  18      327.43      327.09     42.02 o 
   5   6  18      959.00     1064.55     54.90 o 
   6   6  18        1.94        3.68     29.33 o 
   7   6  18      522.61      515.15     47.25 o 
   8   6  18      104.48      132.82     43.22 o 
   9   6  18        4.42       43.27     37.10 o 
  10   6  18      276.39      265.83     47.94 o 
  11   6  18      230.59      153.86     60.38 o 
 -10   7  18      474.93      457.00     63.27 o 
  -9   7  18        0.55        5.44     43.64 o 
  -8   7  18      136.12      128.80     32.66 o 
  -7   7  18      113.81       92.64     18.17 o 
  -6   7  18       24.81       18.67     16.01 o 
  -5   7  18      177.07      171.80     16.85 o 
  -4   7  18      685.96      727.19     44.96 o 
  -3   7  18        4.16       12.71     23.13 o 
  -2   7  18     1229.15     1235.92     47.44 o 
  -1   7  18     1387.63     1401.88     54.01 o 
   0   7  18      327.28      369.97     39.85 o 
   1   7  18     1675.02     1675.94     50.26 o 
   2   7  18     1200.63     1151.25     51.49 o 
   3   7  18      638.00      603.65     47.59 o 
   4   7  18     2282.73     2301.73     79.30 o 
   5   7  18       29.75       23.64     28.23 o 
   6   7  18     1883.43     1823.08     73.07 o 
   7   7  18        5.83      -21.04     31.74 o 
   8   7  18      585.68      630.02     63.76 o 
   9   7  18      688.39      837.65     60.36 o 
  10   7  18        7.60        3.86     34.15 o 
  -9   8  18     1333.70     1388.80     87.74 o 
  -8   8  18       52.52       68.76     68.99 o 
  -7   8  18     1382.76     1412.65    102.24 o 
  -6   8  18     1513.05     1544.35     80.76 o 
  -5   8  18      193.74      195.81     19.54 o 
  -4   8  18     1845.12     1935.61     59.29 o 
  -3   8  18        0.07        5.13     23.17 o 
  -2   8  18     2041.61     1946.47     48.67 o 
  -1   8  18     1092.41     1141.37     46.31 o 
   0   8  18      212.54      227.29     33.00 o 
   1   8  18     1447.47     1542.23     51.40 o 
   2   8  18       52.58       68.72     29.51 o 
   3   8  18      611.59      588.53     37.82 o 
   4   8  18       67.79       49.71     29.48 o 
   5   8  18      748.75      771.92     44.37 o 
   6   8  18      139.79      136.41     40.70 o 
   7   8  18      722.35      726.30     55.91 o 
   8   8  18        4.94        2.48     32.06 o 
   9   8  18      786.75      815.22     65.50 o 
  -8   9  18     2079.11     2239.71    178.77 o 
  -7   9  18      991.88      996.37     93.68 o 
  -6   9  18     2289.18     2320.29     91.74 o 
  -5   9  18     2942.14     3012.39    132.06 o 
  -4   9  18      104.35       40.68     37.18 o 
  -3   9  18     3325.96     3576.77    111.76 o 
  -2   9  18      272.32      241.45     60.72 o 
  -1   9  18     3453.03     3270.44    118.52 o 
   0   9  18     2002.78     2048.29     55.80 o 
   1   9  18      379.26      345.92     44.81 o 
   2   9  18     1153.10     1154.46     48.52 o 
   3   9  18        0.82       14.24     24.27 o 
   4   9  18      316.71      401.55     36.22 o 
   5   9  18        1.55        7.98     25.32 o 
   6   9  18      857.21      927.26     58.63 o 
   7   9  18       47.11       35.43     31.26 o 
  -6  10  18      821.09      899.47     79.37 o 
  -5  10  18     1325.70     1256.18     74.85 o 
  -4  10  18     1966.30     2219.45     94.46 o 
  -3  10  18      131.97      138.57     49.98 o 
  -2  10  18     1768.55     1757.93    119.64 o 
  -1  10  18       33.30       32.90     67.94 o 
   0  10  18     3231.98     3355.63    145.36 o 
   1  10  18      841.92      972.74     90.50 o 
   2  10  18     1106.54     1076.94     52.55 o 
   3  10  18     2752.76     2831.89     84.04 o 
   4  10  18       65.78       38.95     30.34 o 
   5  10  18     2380.31     2514.94     89.26 o 
  -2  11  18       65.22       38.42     42.08 o 
  -1  11  18     2369.33     2386.86    128.16 o 
   0  11  18      206.21      263.71     93.10 o 
   1  11  18     2327.68     2189.00    206.00 o 
   2  11  18     1534.21     1898.51    146.88 o 
 -12   1  19       91.79      107.09     41.53 o 
 -11   1  19      136.68      100.88     41.05 o 
 -10   1  19     1645.51     1612.45     73.90 o 
  -9   1  19      231.80      246.67     53.18 o 
  -8   1  19      603.78      621.81     35.10 o 
  -7   1  19     1713.56     1782.55    120.78 o 
  -6   1  19      228.18      188.78     23.78 o 
  -5   1  19     2188.80     2370.31     52.86 o 
  -4   1  19     3125.40     3071.85     70.52 o 
  -3   1  19      324.25      371.21     32.35 o 
  -2   1  19     2028.73     1996.01     45.33 o 
  -1   1  19      792.47      757.64     37.87 o 
   0   1  19      950.75      949.78     48.43 o 
   1   1  19      666.10      673.49     41.30 o 
   2   1  19      606.84      671.24     52.45 o 
   3   1  19     1285.73     1196.92     68.07 o 
   4   1  19      255.01      261.63     39.57 o 
   5   1  19      541.36      506.94     51.61 o 
   6   1  19      377.07      372.66     51.67 o 
   7   1  19      267.20      284.45     57.30 o 
   8   1  19        1.08        0.23     39.58 o 
   9   1  19        4.67      -25.28     39.05 o 
  10   1  19      307.15      325.06     58.74 o 
  11   1  19      110.98       61.26     57.49 o 
  12   1  19       15.12       16.50     48.03 o 
 -12   2  19      136.90       84.49     48.09 o 
 -11   2  19      774.67      789.38     62.00 o 
 -10   2  19     1279.62     1229.60     60.09 o 
  -9   2  19      256.68      265.12     40.20 o 
  -8   2  19      909.81      977.25     47.44 o 
  -7   2  19       65.27       63.42     20.38 o 
  -6   2  19     3067.42     3014.06     72.00 o 
  -5   2  19      210.29      239.82     24.37 o 
  -4   2  19     2084.57     2159.71     56.29 o 
  -3   2  19     1655.60     1565.83     46.38 o 
  -2   2  19      198.91      185.68     28.21 o 
  -1   2  19     2529.28     2537.95     63.30 o 
   0   2  19        1.02        5.37     22.53 o 
   1   2  19      977.13     1024.39     45.88 o 
   2   2  19      583.59      642.57     42.79 o 
   3   2  19      767.71      681.23    103.61 o 
   4   2  19      346.83      355.47     51.61 o 
   5   2  19        3.95        3.33     32.54 o 
   6   2  19     1176.91     1160.93     60.74 o 
   7   2  19       67.61       91.52     42.51 o 
   8   2  19      518.15      548.33     54.65 o 
   9   2  19       26.21       37.18     43.96 o 
  10   2  19      398.14      456.58     59.99 o 
  11   2  19      405.70      343.57    122.53 o 
  12   2  19      431.34      435.90     72.61 o 
 -12   3  19      732.45      789.10     58.54 o 
 -11   3  19     2119.73     2146.99     82.05 o 
 -10   3  19       37.82       65.72     31.41 o 
  -9   3  19      703.13      740.29     46.21 o 
  -8   3  19      116.99      104.57     27.20 o 
  -7   3  19      780.04      940.11     44.56 o 
  -6   3  19      134.66      153.92     17.68 o 
  -5   3  19     1020.63     1097.63     34.77 o 
  -4   3  19      112.20      124.08     20.62 o 
  -3   3  19      866.24      861.33     40.10 o 
  -2   3  19      148.07      197.47     30.97 o 
  -1   3  19     1716.43     1822.88     52.49 o 
   0   3  19     2750.79     2682.23     61.13 o 
   1   3  19      471.60      440.80     38.25 o 
   2   3  19     9682.53     9511.46    165.32 o 
   3   3  19     2486.65     2481.45     87.14 o 
   4   3  19     6479.63     6119.32    115.61 o 
   5   3  19     5771.65     5702.28    170.72 o 
   6   3  19     1697.38     1685.52     76.82 o 
   7   3  19     7100.67     6989.33    161.69 o 
   8   3  19     1598.83     1685.68     83.99 o 
   9   3  19     1342.06     1404.69     74.47 o 
  10   3  19     1106.48     1244.49     91.28 o 
  11   3  19      307.34      316.17     63.10 o 
  12   3  19     1415.03     1419.94     87.64 o 
 -11   4  19       81.26       32.19     35.58 o 
 -10   4  19     1929.86     1877.10     84.64 o 
  -9   4  19        2.21       -4.34     29.15 o 
  -8   4  19     2540.98     2467.46     61.63 o 
  -7   4  19      499.31      422.70     34.70 o 
  -6   4  19     3149.03     3137.53    112.22 o 
  -5   4  19      804.50      876.79     39.83 o 
  -4   4  19      985.65     1070.59     34.47 o 
  -3   4  19     1113.38     1094.15     42.24 o 
  -2   4  19     1468.36     1425.60     56.73 o 
  -1   4  19     4345.31     4270.43     81.33 o 
   0   4  19      370.09      410.43     33.30 o 
   1   4  19     4954.61     4956.69    102.31 o 
   2   4  19      599.15      721.69     46.30 o 
   3   4  19     7800.04     7550.36    138.63 o 
   4   4  19     5397.11     5404.74    114.26 o 
   5   4  19     1439.26     1394.81     67.99 o 
   6   4  19     4644.03     4735.48    102.18 o 
   7   4  19        0.25       12.41     29.15 o 
   8   4  19     2582.41     2683.88     82.43 o 
   9   4  19      597.49      560.31     93.15 o 
  10   4  19     2875.54     2852.12    112.54 o 
  11   4  19     1790.97     1869.84     91.83 o 
 -11   5  19      436.59      464.17     35.76 o 
 -10   5  19     1143.85     1048.56     49.26 o 
  -9   5  19     3078.49     2947.43     80.16 o 
  -8   5  19      147.17      159.10     30.82 o 
  -7   5  19     6929.17     6751.51    133.14 o 
  -6   5  19      570.51      571.76     44.75 o 
  -5   5  19     4714.45     4648.34    103.72 o 
  -4   5  19     4052.47     3904.54    104.25 o 
  -3   5  19     1340.87     1377.03     77.95 o 
  -2   5  19    11291.72    11359.78    184.51 o 
  -1   5  19      546.46      658.73     40.13 o 
   0   5  19     3519.95     3490.12     71.61 o 
   1   5  19     1490.85     1644.08     63.80 o 
   2   5  19     3697.33     3645.10     88.08 o 
   3   5  19     3474.83     3521.90     83.16 o 
   4   5  19       88.45       54.03     28.39 o 
   5   5  19     1487.35     1626.22     64.63 o 
   6   5  19       18.46        4.33     26.91 o 
   7   5  19     1393.27     1342.56     63.13 o 
   8   5  19        3.82        8.67     27.66 o 
   9   5  19     1763.75     1869.63    102.81 o 
  10   5  19      326.21      370.33     54.01 o 
  11   5  19     1614.48     1581.62     83.47 o 
 -10   6  19     1079.36     1093.17     63.33 o 
  -9   6  19      295.96      317.20     29.28 o 
  -8   6  19     3450.75     3277.49     79.40 o 
  -7   6  19       28.15       38.15     24.92 o 
  -6   6  19     4764.49     4623.95     87.85 o 
  -5   6  19     2659.48     2590.62     78.95 o 
  -4   6  19     2178.86     2248.00     85.06 o 
  -3   6  19     3890.62     3799.95    120.11 o 
  -2   6  19      506.20      461.48     36.07 o 
  -1   6  19     6610.71     6594.46    181.45 o 
   0   6  19     1458.40     1413.39     47.12 o 
   1   6  19     4331.76     4113.85     86.76 o 
   2   6  19     2835.78     2931.57     74.55 o 
   3   6  19     1275.48     1288.64     53.34 o 
   4   6  19     1872.57     1961.85     60.45 o 
   5   6  19      272.75      287.17     40.97 o 
   6   6  19     2097.99     2066.26     75.38 o 
   7   6  19        8.31       21.30     31.08 o 
   8   6  19     1381.25     1324.40     80.06 o 
   9   6  19      139.89      194.03     48.31 o 
  10   6  19      888.84      904.23     65.69 o 
  -9   7  19     1547.87     1535.94     95.15 o 
  -8   7  19       69.88       80.45     50.26 o 
  -7   7  19     1585.36     1521.90     50.13 o 
  -6   7  19      603.26      627.88     32.87 o 
  -5   7  19      446.02      312.95     97.33 o 
  -4   7  19      259.20      232.09     36.82 o 
  -3   7  19     1492.78     1478.34     58.28 o 
  -2   7  19     1199.43     1175.86     48.95 o 
  -1   7  19      444.20      470.48     35.48 o 
   0   7  19     2542.75     2439.30     80.25 o 
   1   7  19       35.37       38.88     24.10 o 
   2   7  19     3132.44     3158.17     72.80 o 
   3   7  19     1080.77     1131.81     53.10 o 
   4   7  19     1169.21     1140.31     53.60 o 
   5   7  19     2676.46     2839.05     78.07 o 
   6   7  19       38.06       22.26     30.42 o 
   7   7  19     3368.86     3157.25     92.32 o 
   8   7  19      311.15      394.02     53.80 o 
   9   7  19     1546.43     1524.89     79.67 o 
  -8   8  19      807.91      863.82     76.02 o 
  -7   8  19      239.21      209.26     87.75 o 
  -6   8  19      256.37      230.40     54.27 o 
  -5   8  19      417.93      509.95     73.07 o 
  -4   8  19      350.92      430.19     51.61 o 
  -3   8  19      607.62      551.11     49.69 o 
  -2   8  19      494.58      464.20     31.28 o 
  -1   8  19     1030.54     1010.24     56.55 o 
   0   8  19      214.74      177.58     31.88 o 
   1   8  19     3029.06     2951.81     91.36 o 
   2   8  19      167.04      193.14     31.19 o 
   3   8  19     2545.06     2553.78     66.38 o 
   4   8  19     1321.82     1337.19     55.21 o 
   5   8  19      722.78      736.91     50.47 o 
   6   8  19     1891.60     1822.08     69.25 o 
   7   8  19        2.77      -15.19     30.72 o 
   8   8  19     1853.27     1873.87     81.94 o 
  -7   9  19      737.41      729.04     99.19 o 
  -6   9  19      125.92      125.01     47.61 o 
  -5   9  19      196.79      113.63     51.46 o 
  -4   9  19     1047.22     1046.55    100.24 o 
  -3   9  19       75.37       51.64     29.53 o 
  -2   9  19     1503.77     1395.78    125.87 o 
  -1   9  19       32.20       37.52     45.62 o 
   0   9  19     1264.89     1213.69     53.51 o 
   1   9  19     1110.70     1041.85     46.26 o 
   2   9  19      102.82       78.79     32.46 o 
   3   9  19      584.33      593.25     44.06 o 
   4   9  19       11.43        8.15     31.40 o 
   5   9  19      141.98      136.14     34.51 o 
   6   9  19       93.17       54.62     31.08 o 
  -4  10  19       25.66       12.45     50.12 o 
  -3  10  19     1014.31     1057.09     78.83 o 
  -2  10  19      100.46       27.03     53.72 o 
  -1  10  19      515.79      466.54     93.55 o 
   0  10  19      195.97      173.96     86.88 o 
   1  10  19       24.35       21.46     59.75 o 
   2  10  19      610.40      603.24     66.46 o 
   3  10  19      302.00      265.40     41.42 o 
   4  10  19       83.19       86.52     30.48 o 
 -12   0  20     2293.35     2045.87    112.86 o 
 -11   0  20     1388.84     1264.71    106.60 o 
 -10   0  20     1042.91     1068.56     84.30 o 
  -9   0  20     7057.87     7046.39    280.14 o 
  -8   0  20        3.56       22.83     20.45 o 
  -7   0  20     4206.55     4318.75    107.86 o 
  -6   0  20       44.06       21.85     24.06 o 
  -5   0  20     3554.83     3469.37    134.18 o 
  -4   0  20     1749.95     1809.08     68.19 o 
  -3   0  20     1365.63     1326.01     63.53 o 
  -2   0  20     1088.85     1181.03     61.52 o 
  -1   0  20     4428.55     4499.94    114.51 o 
   0   0  20      713.98      669.23     45.83 o 
   1   0  20     2141.65     2029.29     93.89 o 
   2   0  20     6717.60     6680.04    210.05 o 
   3   0  20       14.05        2.09     64.00 o 
   4   0  20     7055.98     6784.68    192.81 o 
   5   0  20     2097.94     2107.91    108.97 o 
   6   0  20     6932.97     6777.71    241.99 o 
   7   0  20     7957.87     7592.75    235.57 o 
   8   0  20      252.44      236.73     87.96 o 
   9   0  20     8064.81     7887.72    304.99 o 
  10   0  20     1079.30      807.07    105.36 o 
  11   0  20     3957.81     3909.21    218.91 o 
 -12   1  20      103.70      123.59     43.99 o 
 -11   1  20     1099.43     1160.92     62.93 o 
 -10   1  20      350.47      342.81     45.22 o 
  -9   1  20      808.83      888.09     54.47 o 
  -8   1  20     4064.03     3981.58     83.07 o 
  -7   1  20      286.17      326.24     53.05 o 
  -6   1  20     5004.09     5128.15    109.02 o 
  -5   1  20        5.80      -11.53     17.93 o 
  -4   1  20     5354.46     5192.84     91.92 o 
  -3   1  20     2564.94     2577.26     55.06 o 
  -2   1  20     3389.38     3315.55     70.24 o 
  -1   1  20     3380.22     3303.71     74.78 o 
   0   1  20      571.93      534.52     43.09 o 
   1   1  20     5276.15     5304.92    100.46 o 
   2   1  20        0.25        6.34     26.41 o 
   3   1  20     5774.03     5624.96    118.71 o 
   4   1  20      573.34      607.91     49.55 o 
   5   1  20     3829.66     3867.41    107.82 o 
   6   1  20     2774.64     2797.46     88.36 o 
   7   1  20      645.88      581.10     79.67 o 
   8   1  20     3130.48     3280.85    103.86 o 
   9   1  20       15.24       25.52     44.39 o 
  10   1  20     4867.76     4870.64    150.99 o 
  11   1  20      214.18      305.82     60.71 o 
 -12   2  20      742.72      773.85     60.73 o 
 -11   2  20       29.62       49.16     39.11 o 
 -10   2  20     2337.00     2341.22     94.75 o 
  -9   2  20      347.19      333.18     48.44 o 
  -8   2  20     2123.14     2144.25     60.66 o 
  -7   2  20     4741.59     4726.68     81.15 o 
  -6   2  20     1182.20     1171.51     36.95 o 
  -5   2  20     7608.80     7864.94    133.16 o 
  -4   2  20      922.81     1008.76     79.37 o 
  -3   2  20     3677.14     3545.92     64.59 o 
  -2   2  20     4327.29     4672.83     84.81 o 
  -1   2  20     1093.86     1100.12     44.21 o 
   0   2  20     8544.38     8541.54    148.08 o 
   1   2  20      253.50      319.05     37.42 o 
   2   2  20     7090.58     7110.27    122.86 o 
   3   2  20     2681.26     2589.92     70.17 o 
   4   2  20     2039.40     1974.43     97.04 o 
   5   2  20     2120.83     2222.77     83.46 o 
   6   2  20       57.10       85.97     37.83 o 
   7   2  20      808.00      908.45     61.85 o 
   8   2  20       27.95       19.82     40.17 o 
   9   2  20     1059.92     1156.71     89.14 o 
  10   2  20      173.06      153.53     50.54 o 
  11   2  20     1018.60     1032.64     95.68 o 
 -11   3  20      637.32      694.84     53.26 o 
 -10   3  20      142.88      270.37    117.32 o 
  -9   3  20      544.11      539.91     48.95 o 
  -8   3  20      285.47      331.10     33.22 o 
  -7   3  20      569.11      553.40     41.61 o 
  -6   3  20     1253.79     1331.80     38.36 o 
  -5   3  20        5.75       18.68     23.53 o 
  -4   3  20     1831.93     1792.41     56.11 o 
  -3   3  20     1806.97     1953.22     45.01 o 
  -2   3  20      481.90      548.96     51.61 o 
  -1   3  20     2580.80     2645.57     66.30 o 
   0   3  20        2.27       19.62     28.85 o 
   1   3  20     2185.69     2244.00     75.23 o 
   2   3  20      168.26      179.24     50.17 o 
   3   3  20     1993.86     2062.89     82.91 o 
   4   3  20      215.15      266.89     40.09 o 
   5   3  20      887.32     1021.64     57.74 o 
   6   3  20      572.87      605.86     98.98 o 
   7   3  20      147.31      165.99     51.00 o 
   8   3  20     1042.01     1036.93     76.34 o 
   9   3  20       31.96        2.69     37.66 o 
  10   3  20      634.94      759.41     83.86 o 
  11   3  20      269.61      295.29     60.91 o 
 -11   4  20      309.15      249.17     46.26 o 
 -10   4  20       58.16       66.11     31.98 o 
  -9   4  20      788.70      843.56     93.46 o 
  -8   4  20      143.86      133.84     27.71 o 
  -7   4  20      237.16      247.40     35.08 o 
  -6   4  20      987.61     1127.39     51.44 o 
  -5   4  20       44.04       31.54     22.71 o 
  -4   4  20      467.21      452.87     34.38 o 
  -3   4  20        1.54       16.81     22.47 o 
  -2   4  20      266.46      303.04     33.66 o 
  -1   4  20       82.93       60.65     30.33 o 
   0   4  20       94.64       88.75     27.28 o 
   1   4  20      815.41      831.17     47.36 o 
   2   4  20     1206.09     1241.42     55.91 o 
   3   4  20      702.37      715.50     60.97 o 
   4   4  20     3486.19     3528.51     91.86 o 
   5   4  20      116.90      119.11     35.23 o 
   6   4  20      529.63      520.59     55.22 o 
   7   4  20      537.15      564.59     49.51 o 
   8   4  20       73.58       30.35     45.09 o 
   9   4  20     1482.31     1603.89     86.30 o 
  10   4  20      125.86      138.88     47.04 o 
  11   4  20      325.62      228.13     59.65 o 
 -10   5  20      401.63      381.88     38.74 o 
  -9   5  20       44.01       18.95     33.68 o 
  -8   5  20       46.46       54.91     24.17 o 
  -7   5  20       95.12       73.22     30.53 o 
  -6   5  20        0.47        3.83     34.56 o 
  -5   5  20      138.00      143.71     22.96 o 
  -4   5  20      764.66      788.66     51.12 o 
  -3   5  20        0.50       -5.90     24.40 o 
  -2   5  20      160.50      139.72     31.90 o 
  -1   5  20       41.87       29.34     30.51 o 
   0   5  20      412.38      392.49     39.69 o 
   1   5  20      703.84      631.14     51.99 o 
   2   5  20       83.07       82.49     32.67 o 
   3   5  20      284.59      272.95     38.03 o 
   4   5  20       80.89       96.24     33.99 o 
   5   5  20      379.73      478.47     45.87 o 
   6   5  20      215.73      195.88     37.37 o 
   7   5  20       22.83       27.95     33.47 o 
   8   5  20      316.19      327.64     54.45 o 
   9   5  20       17.11       39.49     36.20 o 
  10   5  20      198.78      192.92     53.94 o 
 -10   6  20      144.69       80.55     32.89 o 
  -9   6  20       14.94       21.77     23.91 o 
  -8   6  20       28.58       49.37     36.17 o 
  -7   6  20        0.65        0.59     18.85 o 
  -6   6  20      198.52      147.83     26.74 o 
  -5   6  20      869.23      792.26     52.22 o 
  -4   6  20       84.56       95.43     43.36 o 
  -3   6  20      158.61      116.04     45.67 o 
  -2   6  20      800.71      800.80     44.03 o 
  -1   6  20        3.75       -8.94     25.16 o 
   0   6  20        0.75        1.47     20.75 o 
   1   6  20      514.33      566.25     39.29 o 
   2   6  20      126.37      134.15     34.44 o 
   3   6  20     1522.96     1373.53     54.41 o 
   4   6  20      646.93      663.37     48.79 o 
   5   6  20        9.14      -10.05     35.04 o 
   6   6  20      456.78      476.10     47.86 o 
   7   6  20      271.22      315.29     46.75 o 
   8   6  20       38.43        3.50     31.94 o 
   9   6  20      217.53      259.67     52.90 o 
  -9   7  20      401.22      392.33     61.21 o 
  -8   7  20      226.76      277.69    120.34 o 
  -7   7  20        0.00       13.87     18.49 o 
  -6   7  20      515.73      534.67     41.86 o 
  -5   7  20       26.45        5.19     33.41 o 
  -4   7  20       24.59       12.35     27.08 o 
  -3   7  20        6.85        6.45     26.03 o 
  -2   7  20       55.22       62.72     29.17 o 
  -1   7  20       39.77       25.04     29.77 o 
   0   7  20      279.28      279.74     33.20 o 
   1   7  20      387.48      379.44     38.89 o 
   2   7  20      351.22      325.40     39.52 o 
   3   7  20     1067.66      991.01     53.20 o 
   4   7  20       42.30       45.46     32.56 o 
   5   7  20      732.26      652.36     54.33 o 
   6   7  20      121.70      115.82     41.80 o 
   7   7  20      774.69      778.85     65.35 o 
   8   7  20      500.06      507.96     59.74 o 
  -7   8  20      780.04      950.74    169.81 o 
  -6   8  20      126.11      121.80     80.91 o 
  -5   8  20     2163.93     2230.59     99.87 o 
  -4   8  20      143.53      132.91     34.35 o 
  -3   8  20     1898.73     1874.43     74.74 o 
  -2   8  20     1225.94     1283.99     50.86 o 
  -1   8  20      680.78      624.87     45.62 o 
   0   8  20     2293.67     2371.17     68.24 o 
   1   8  20        9.83       -0.58     24.99 o 
   2   8  20     1393.18     1321.19     58.85 o 
   3   8  20       31.96       41.41     34.96 o 
   4   8  20      577.28      581.31     45.89 o 
   5   8  20       76.91       90.25     36.36 o 
   6   8  20      453.40      463.79     45.20 o 
   7   8  20      219.69      216.09     49.09 o 
  -6   9  20     2282.82     2413.36    134.71 o 
  -5   9  20       31.72        5.80     41.68 o 
  -4   9  20     3095.91     2789.06    288.36 o 
  -3   9  20      661.60      592.15     89.36 o 
  -2   9  20     1754.98     1834.42    140.26 o 
  -1   9  20     2271.51     2243.01     80.27 o 
   0   9  20      589.63      536.76     44.62 o 
   1   9  20     2789.99     2856.05     76.65 o 
   2   9  20      182.25      197.11     39.36 o 
   3   9  20     1447.21     1474.81     55.73 o 
   4   9  20      648.61      724.64     47.73 o 
   5   9  20      404.78      425.65     43.55 o 
  -3  10  20      919.48      689.17    323.44 o 
  -2  10  20      374.04      431.05     80.79 o 
  -1  10  20      526.41      479.51     96.58 o 
   0  10  20     1087.57     1105.04    112.66 o 
   1  10  20      386.33      246.73    125.61 o 
   2  10  20     1602.67     1626.07     82.04 o 
 -11   1  21      134.86      147.52     44.93 o 
 -10   1  21       56.15       44.37     35.17 o 
  -9   1  21      600.35      572.02     54.44 o 
  -8   1  21       56.54       65.10     30.06 o 
  -7   1  21        0.84       -4.25     20.08 o 
  -6   1  21     1486.29     1579.01     59.59 o 
  -5   1  21      537.71      500.92     52.85 o 
  -4   1  21      554.88      593.36     33.97 o 
  -3   1  21      986.38      998.76     41.24 o 
  -2   1  21      147.55      149.73     27.08 o 
  -1   1  21     2558.24     2579.05     65.77 o 
   0   1  21     2823.80     2601.11     81.21 o 
   1   1  21      188.36      166.29     33.07 o 
   2   1  21     2163.90     2022.21     73.24 o 
   3   1  21      402.46      378.05     52.39 o 
   4   1  21      594.02      616.74     58.09 o 
   5   1  21      667.89      636.12     56.52 o 
   6   1  21      181.29      196.23     57.02 o 
   7   1  21      206.17      206.71     53.57 o 
   8   1  21      221.47      211.50     56.46 o 
   9   1  21      100.08      108.54     49.32 o 
  10   1  21      217.15      173.55     71.09 o 
  11   1  21       25.93       11.94     47.52 o 
 -11   2  21      431.15      522.32     54.23 o 
 -10   2  21        0.54       -3.58     28.04 o 
  -9   2  21      916.77      978.92     56.79 o 
  -8   2  21      111.84      107.31     31.05 o 
  -7   2  21      761.52      779.98     31.21 o 
  -6   2  21      247.11      234.10     41.16 o 
  -5   2  21     1103.96     1189.82     45.97 o 
  -4   2  21      902.67      872.60     49.85 o 
  -3   2  21        3.09        6.02     17.90 o 
  -2   2  21     1555.45     1553.97     48.14 o 
  -1   2  21      722.34      729.80     45.90 o 
   0   2  21      502.22      486.03     39.34 o 
   1   2  21     2062.20     2149.54     64.02 o 
   2   2  21        6.27       33.97     29.73 o 
   3   2  21     1700.91     1765.04     66.41 o 
   4   2  21       15.87       61.97     47.57 o 
   5   2  21      828.00      877.04     78.58 o 
   6   2  21       72.63       66.51     38.46 o 
   7   2  21     1535.57     1514.00     75.66 o 
   8   2  21     1495.09     1502.67     78.85 o 
   9   2  21       73.94       79.99     45.82 o 
  10   2  21      106.82      159.80     65.13 o 
  11   2  21        4.80       35.33     46.07 o 
 -11   3  21        0.08       18.79     47.25 o 
 -10   3  21     3541.98     3559.80     98.63 o 
  -9   3  21     2454.09     2310.15     76.20 o 
  -8   3  21      404.33      409.46     43.80 o 
  -7   3  21     1462.83     1426.80     68.07 o 
  -6   3  21       13.07       -6.46     15.30 o 
  -5   3  21      966.42      960.40     43.93 o 
  -4   3  21       40.78       51.11     28.25 o 
  -3   3  21     1063.59     1058.53     38.66 o 
  -2   3  21      175.08      162.01     29.30 o 
  -1   3  21      363.84      329.91     34.35 o 
   0   3  21      129.26      123.61     35.16 o 
   1   3  21     1115.84     1094.33     52.26 o 
   2   3  21     1012.14      922.25     56.66 o 
   3   3  21     2591.71     2515.29     83.37 o 
   4   3  21     2008.39     1936.62     70.72 o 
   5   3  21      630.40      585.55     51.80 o 
   6   3  21     3270.02     3262.23     89.50 o 
   7   3  21      318.09      483.26     68.77 o 
   8   3  21     2694.21     2707.81    101.21 o 
   9   3  21     1695.98     1754.64     95.56 o 
  10   3  21      289.05      213.38     68.85 o 
 -10   4  21      280.11      231.83     44.76 o 
  -9   4  21     1633.53     1663.89     69.68 o 
  -8   4  21      988.60      966.72     54.24 o 
  -7   4  21     1342.39     1314.50     47.63 o 
  -6   4  21     2996.07     2923.35     98.52 o 
  -5   4  21      136.14      174.11     24.40 o 
  -4   4  21     1367.33     1394.84     46.39 o 
  -3   4  21        8.27       19.66     24.49 o 
  -2   4  21     4626.33     4683.28     98.96 o 
  -1   4  21      878.39      908.69     44.95 o 
   0   4  21     3000.88     2966.45     76.49 o 
   1   4  21      358.41      408.80     50.92 o 
   2   4  21     1438.17     1463.19     59.63 o 
   3   4  21     2259.16     2207.73     66.91 o 
   4   4  21      496.58      414.86     41.98 o 
   5   4  21     2830.12     2780.38     78.14 o 
   6   4  21        5.38        0.42     32.00 o 
   7   4  21     2456.42     2488.62     81.95 o 
   8   4  21     1297.60     1416.41     74.66 o 
   9   4  21      768.31      838.10     93.69 o 
  10   4  21     2037.94     1982.55     87.37 o 
 -10   5  21      987.24      910.21     56.94 o 
  -9   5  21       16.57        5.17     30.83 o 
  -8   5  21     2235.71     2258.76     78.64 o 
  -7   5  21      472.94      467.55     34.62 o 
  -6   5  21     3076.16     3045.88    103.46 o 
  -5   5  21     4041.55     4223.01    158.17 o 
  -4   5  21      508.96      507.26     35.27 o 
  -3   5  21     5699.51     5918.17    122.40 o 
  -2   5  21      366.80      439.14     40.48 o 
  -1   5  21    11024.58    10804.43    177.15 o 
   0   5  21     4696.75     4592.83    104.41 o 
   1   5  21     1038.04     1019.65     66.08 o 
   2   5  21     3555.40     3601.57     88.99 o 
   3   5  21        8.16       40.40     30.60 o 
   4   5  21     2735.84     2826.58     80.81 o 
   5   5  21      228.46      175.51     40.59 o 
   6   5  21     1076.64      997.16     62.94 o 
   7   5  21     1145.73     1241.02     66.16 o 
   8   5  21      225.50      216.53     58.37 o 
   9   5  21      653.36      771.18     64.66 o 
  -9   6  21     1247.26     1223.02     59.87 o 
  -8   6  21      575.57      532.01     39.70 o 
  -7   6  21     1549.92     1500.20     70.55 o 
  -6   6  21     1055.14     1056.30     77.31 o 
  -5   6  21     1347.49     1375.18     64.54 o 
  -4   6  21     4847.58     4693.86    151.58 o 
  -3   6  21      325.48      337.90     56.39 o 
  -2   6  21     7596.20     7642.83    152.95 o 
  -1   6  21     1782.93     1659.57     60.35 o 
   0   6  21      949.10      986.83     48.82 o 
   1   6  21     3209.20     3210.39     79.74 o 
   2   6  21     1518.56     1428.94     64.48 o 
   3   6  21     3481.46     3438.31     88.00 o 
   4   6  21      112.25      127.34     34.05 o 
   5   6  21     1520.64     1439.28     70.65 o 
   6   6  21      540.57      576.90     49.50 o 
   7   6  21      838.29      853.03     73.04 o 
   8   6  21     1080.22     1181.24     65.51 o 
  -7   7  21      987.90     1085.16     96.11 o 
  -6   7  21      131.76      204.92     50.75 o 
  -5   7  21     1141.72     1130.22     73.83 o 
  -4   7  21        4.72       25.29     31.76 o 
  -3   7  21     1158.91     1163.52     58.93 o 
  -2   7  21        3.24      -12.47     22.24 o 
  -1   7  21     1116.59     1188.22     55.37 o 
   0   7  21      471.45      551.80     42.39 o 
   1   7  21      992.39     1065.24     47.52 o 
   2   7  21     1464.60     1490.20     60.75 o 
   3   7  21      379.33      375.52     43.84 o 
   4   7  21     2345.34     2253.30     71.00 o 
   5   7  21       27.42       41.14     33.17 o 
   6   7  21     3345.97     3214.68     95.93 o 
   7   7  21      703.95      756.59     66.55 o 
  -6   8  21     1130.59     1173.73    131.32 o 
  -5   8  21       82.68       75.48     60.75 o 
  -4   8  21      412.35      376.95     77.01 o 
  -3   8  21       84.01       70.40     35.09 o 
  -2   8  21      462.57      425.05     39.10 o 
  -1   8  21      266.44      277.29     32.62 o 
   0   8  21      411.69      377.99     49.22 o 
   1   8  21      477.62      557.88     42.59 o 
   2   8  21      435.15      411.62     40.94 o 
   3   8  21      952.19      983.70     55.03 o 
   4   8  21      178.43      154.05     37.19 o 
   5   8  21     1612.95     1796.26     80.00 o 
   6   8  21        3.12        3.17     29.41 o 
  -4   9  21        3.44      -15.87     51.03 o 
  -3   9  21     1295.24     1435.56    142.03 o 
  -2   9  21      200.10      211.52     72.90 o 
  -1   9  21      710.58      734.24     93.08 o 
   0   9  21      859.24      791.54     50.62 o 
   1   9  21       95.86       76.85     38.09 o 
   2   9  21     1258.18     1186.11     63.95 o 
   3   9  21       65.07       78.52     41.02 o 
   4   9  21      475.25      483.18     54.88 o 
 -11   0  22      802.61      669.63    208.21 o 
 -10   0  22     2744.96     2867.99    131.86 o 
  -9   0  22        1.37      -11.13     45.03 o 
  -8   0  22     5718.73     5422.55    132.94 o 
  -7   0  22      327.46      359.27     56.98 o 
  -6   0  22     1853.23     1812.11     70.28 o 
  -5   0  22     1498.07     1492.00     85.14 o 
  -4   0  22       71.56       44.34     30.60 o 
  -3   0  22     2365.49     2262.74     71.72 o 
  -2   0  22       34.38       32.30     31.16 o 
  -1   0  22      365.33      327.06     41.39 o 
   0   0  22      348.60      319.44     48.92 o 
   1   0  22     2253.12     2320.03    108.87 o 
   2   0  22      119.87      104.16     54.60 o 
   3   0  22     1630.87     1628.90    100.37 o 
   4   0  22      683.49      866.52    102.12 o 
   5   0  22     2115.40     2064.90    112.38 o 
   6   0  22     3713.64     3679.93    154.76 o 
   7   0  22      167.11      198.17     70.23 o 
   8   0  22     3673.69     3612.09    167.53 o 
   9   0  22      170.16      236.30    101.28 o 
  10   0  22     3116.01     3162.32    206.35 o 
 -10   1  22      344.04      446.90     55.10 o 
  -9   1  22     2665.43     2623.74     93.60 o 
  -8   1  22      330.41      312.96     38.77 o 
  -7   1  22     3973.82     3934.82     89.00 o 
  -6   1  22      655.78      643.74     50.33 o 
  -5   1  22     1961.20     1869.81     51.63 o 
  -4   1  22     2228.24     2187.71     59.30 o 
  -3   1  22       47.66       63.36     24.83 o 
  -2   1  22     2173.93     2151.44     56.84 o 
  -1   1  22      426.70      413.55     32.79 o 
   0   1  22     4331.12     4229.52     89.91 o 
   1   1  22       96.25      109.00     39.91 o 
   2   1  22     4942.61     4908.13    109.81 o 
   3   1  22     2810.55     2890.05     99.98 o 
   4   1  22      738.18      777.48     58.99 o 
   5   1  22     2816.63     2776.12    100.52 o 
   6   1  22       64.12       71.95     50.68 o 
   7   1  22     2682.62     2700.87    100.84 o 
   8   1  22      338.40      432.82     60.01 o 
   9   1  22     2247.89     2343.21    110.60 o 
  10   1  22     1454.00     1435.60     99.06 o 
 -10   2  22       38.33       36.71     35.31 o 
  -9   2  22      725.16      689.94     58.40 o 
  -8   2  22      885.36      899.73     52.88 o 
  -7   2  22       33.01       51.98     31.18 o 
  -6   2  22     4004.39     4060.86     79.39 o 
  -5   2  22      376.20      381.86     35.76 o 
  -4   2  22     1605.63     1602.84     62.88 o 
  -3   2  22     1960.17     2008.41     51.36 o 
  -2   2  22      903.61      917.59     41.51 o 
  -1   2  22     7008.26     6663.00    142.07 o 
   0   2  22        4.35       23.00     27.62 o 
   1   2  22     5814.67     5717.36    113.43 o 
   2   2  22     4170.60     4376.44    109.81 o 
   3   2  22      996.56      967.73     59.98 o 
   4   2  22     5678.20     5932.66    128.31 o 
   5   2  22      148.68      232.41     57.43 o 
   6   2  22     1538.22     1510.77     82.00 o 
   7   2  22      610.41      729.93     70.57 o 
   8   2  22      328.55      345.75     63.05 o 
   9   2  22      211.46      288.61     57.51 o 
  10   2  22      684.33      523.16     90.31 o 
 -10   3  22      155.81      145.68     47.35 o 
  -9   3  22      774.42      706.98     69.60 o 
  -8   3  22        0.00        1.95     22.53 o 
  -7   3  22      515.51      437.33    162.02 o 
  -6   3  22      401.40      410.08     28.54 o 
  -5   3  22      726.26      668.98     90.95 o 
  -4   3  22     1482.64     1520.71     48.22 o 
  -3   3  22      238.64      205.27     33.45 o 
  -2   3  22     3490.78     3402.87     87.47 o 
  -1   3  22      143.73      176.39     33.31 o 
   0   3  22     2868.08     2851.38     76.49 o 
   1   3  22     1218.82     1258.72     53.36 o 
   2   3  22     1438.82     1471.28     62.26 o 
   3   3  22     1907.60     2098.13     79.62 o 
   4   3  22      129.62      145.37     48.31 o 
   5   3  22     1750.95     1862.62     70.91 o 
   6   3  22      109.08      140.51     43.87 o 
   7   3  22     1272.15     1233.31    125.20 o 
   8   3  22      329.86      405.62     74.01 o 
   9   3  22      663.52      727.77    113.16 o 
  10   3  22      364.95      446.24     73.09 o 
  -9   4  22      207.23      186.18     46.23 o 
  -8   4  22      406.05      439.58     39.70 o 
  -7   4  22      871.83      824.30     50.43 o 
  -6   4  22       44.86       51.32     34.86 o 
  -5   4  22      954.68      995.42     46.06 o 
  -4   4  22      263.13      307.48     29.25 o 
  -3   4  22      377.26      356.79     31.09 o 
  -2   4  22      338.74      399.41     40.19 o 
  -1   4  22        7.36       35.28     27.70 o 
   0   4  22       39.65       26.84     29.10 o 
   1   4  22      130.85      153.21     32.89 o 
   2   4  22      153.76      157.55     43.25 o 
   3   4  22      744.02      713.68     64.78 o 
   4   4  22        9.56       23.74     32.21 o 
   5   4  22      523.24      534.18     51.14 o 
   6   4  22      193.39      218.62     42.51 o 
   7   4  22       65.95       47.28     43.13 o 
   8   4  22      734.23      717.21     65.33 o 
   9   4  22       37.80       55.44     42.12 o 
  -9   5  22      163.82      105.27     63.16 o 
  -8   5  22       22.89       46.70     31.47 o 
  -7   5  22      230.50      237.79     35.45 o 
  -6   5  22      218.11      239.65     54.29 o 
  -5   5  22        6.49       20.93     31.98 o 
  -4   5  22       38.36       29.96     27.33 o 
  -3   5  22      204.85      192.14     73.31 o 
  -2   5  22       33.18        8.32     27.07 o 
  -1   5  22       27.95        1.56     24.02 o 
   0   5  22       23.68       23.89     28.38 o 
   1   5  22        6.37       -4.71     27.96 o 
   2   5  22      979.16      890.89     49.27 o 
   3   5  22      262.31      328.66     42.58 o 
   4   5  22       34.24       63.95     33.01 o 
   5   5  22       23.13        6.85     31.45 o 
   6   5  22      224.77      233.36     45.96 o 
   7   5  22       17.23       61.41     44.52 o 
   8   5  22        0.01        2.11     32.47 o 
  -8   6  22       45.25       32.57     25.97 o 
  -7   6  22      113.68       92.70     30.68 o 
  -6   6  22        6.87        8.54     26.99 o 
  -5   6  22      265.39      340.92     45.46 o 
  -4   6  22      307.08      369.51     47.46 o 
  -3   6  22        2.38        8.19     33.88 o 
  -2   6  22       65.20       80.36     42.86 o 
  -1   6  22       35.69       31.41     28.80 o 
   0   6  22        2.21        6.08     23.58 o 
   1   6  22      163.88      130.48     36.17 o 
   2   6  22        4.45        3.02     25.09 o 
   3   6  22      110.74      129.05     37.13 o 
   4   6  22      246.20      209.49     43.05 o 
   5   6  22       70.79       95.50     36.94 o 
   6   6  22      175.61      192.99     44.56 o 
   7   6  22      213.14      153.91     60.02 o 
   8   6  22      323.16      363.60     51.77 o 
  -7   7  22      556.04      563.77    104.98 o 
  -6   7  22      541.51      564.98     41.43 o 
  -5   7  22        2.33        9.70     44.27 o 
  -4   7  22      116.03      144.66     57.21 o 
  -3   7  22       51.21       52.34     36.30 o 
  -2   7  22       10.55       22.03     25.36 o 
  -1   7  22        2.32       15.45     35.11 o 
   0   7  22       83.67       99.13     31.25 o 
   1   7  22      126.55      103.61     32.67 o 
   2   7  22      183.47      136.77     37.20 o 
   3   7  22        3.80       -4.77     25.46 o 
   4   7  22      628.26      575.14     52.54 o 
   5   7  22      192.58      158.89     44.30 o 
   6   7  22      288.71      280.34     46.28 o 
  -5   8  22      122.83       56.03     73.22 o 
  -4   8  22     1206.72     1290.50    106.22 o 
  -3   8  22      892.92      919.92     58.39 o 
  -2   8  22      512.08      515.34     65.34 o 
  -1   8  22     2447.75     2284.69     97.25 o 
   0   8  22       32.33       17.92     30.85 o 
   1   8  22     2001.40     1941.90     82.26 o 
   2   8  22      626.87      614.94     53.41 o 
   3   8  22      816.24      749.58     54.76 o 
   4   8  22      863.51      957.69     60.18 o 
   5   8  22        0.76       -5.10     29.33 o 
  -2   9  22     1595.98     1631.05    246.74 o 
  -1   9  22      109.59      164.93     71.40 o 
   0   9  22     2459.79     2423.30     91.75 o 
   1   9  22      159.59      125.83     38.62 o 
   2   9  22     1535.03     1434.53     92.26 o 
 -10   1  23       31.27       33.11     35.64 o 
  -9   1  23       14.81       48.77     41.10 o 
  -8   1  23      487.52      557.02     78.35 o 
  -7   1  23      121.47      117.75     29.36 o 
  -6   1  23       49.00       40.08     35.00 o 
  -5   1  23      606.84      603.23     35.91 o 
  -4   1  23      678.35      693.22     44.77 o 
  -3   1  23       23.09       11.76     21.77 o 
  -2   1  23     1064.34     1061.30     43.28 o 
  -1   1  23     1424.07     1366.22     48.51 o 
   0   1  23     1339.63     1456.51     63.63 o 
   1   1  23     4164.71     4148.37    109.21 o 
   2   1  23      146.29      129.48     48.04 o 
   3   1  23     1915.73     2001.77     81.22 o 
   4   1  23      283.86      340.39     55.71 o 
   5   1  23       80.28       94.55     46.03 o 
   6   1  23      600.81      659.06     69.13 o 
   7   1  23       45.33       15.39     45.04 o 
   8   1  23      353.90      371.58     61.23 o 
   9   1  23      287.65      206.05     58.82 o 
 -10   2  23      700.63      649.71     83.09 o 
  -9   2  23      629.94      622.03     59.13 o 
  -8   2  23       86.46       72.67     34.58 o 
  -7   2  23        9.37       27.16     34.16 o 
  -6   2  23       54.04       45.46     21.57 o 
  -5   2  23      865.51      919.47     55.13 o 
  -4   2  23       68.34       70.73     29.51 o 
  -3   2  23      876.87      933.85     50.22 o 
  -2   2  23     1666.54     1756.47     60.25 o 
  -1   2  23       35.33       43.13     24.80 o 
   0   2  23     1859.93     1963.47     75.72 o 
   1   2  23       55.51       41.02     37.41 o 
   2   2  23     1677.30     1655.06     70.93 o 
   3   2  23       52.51       88.93     37.59 o 
   4   2  23     2035.60     2113.70     88.91 o 
   5   2  23      473.03      383.73     64.55 o 
   6   2  23      608.49      685.23     70.60 o 
   7   2  23     1239.94     1229.93     85.72 o 
   8   2  23       70.52       68.32     59.06 o 
   9   2  23      439.13      400.84     64.29 o 
  -9   3  23      598.24      615.26     61.54 o 
  -8   3  23     1780.18     1785.05     89.01 o 
  -7   3  23        6.27       -6.24     24.33 o 
  -6   3  23     2780.53     2897.33     92.57 o 
  -5   3  23      472.42      528.04     36.16 o 
  -4   3  23      828.28      829.86     42.04 o 
  -3   3  23     1078.76     1096.15     44.07 o 
  -2   3  23      490.37      382.88     33.84 o 
  -1   3  23     2783.04     2812.62    101.80 o 
   0   3  23      109.48       85.31     32.54 o 
   1   3  23       79.49       85.30     32.48 o 
   2   3  23      141.43      129.01     42.24 o 
   3   3  23      803.26      853.38     61.96 o 
   4   3  23       92.45      103.81     40.22 o 
   5   3  23     1470.14     1465.42     67.75 o 
   6   3  23      508.29      557.34     54.31 o 
   7   3  23     1020.97     1026.59     66.86 o 
   8   3  23     1974.19     1989.64     94.84 o 
   9   3  23      140.84       53.02     56.29 o 
  -9   4  23     1610.54     1604.34     68.61 o 
  -8   4  23      186.60      129.65     39.22 o 
  -7   4  23     1885.43     1902.75     64.36 o 
  -6   4  23        3.96       23.36     49.83 o 
  -5   4  23     2896.65     2921.52    106.33 o 
  -4   4  23     1198.06     1298.40     56.00 o 
  -3   4  23      803.60      817.15     38.93 o 
  -2   4  23     1729.78     1750.85     71.70 o 
  -1   4  23      859.85      728.74     47.38 o 
   0   4  23     1842.87     1997.01     68.45 o 
   1   4  23       18.92       19.19     27.96 o 
   2   4  23      543.27      620.35     53.70 o 
   3   4  23      356.14      422.76     50.95 o 
   4   4  23     1426.29     1490.12     72.52 o 
   5   4  23      240.89      268.45     44.30 o 
   6   4  23      852.20      816.69     58.65 o 
   7   4  23     1423.32     1556.41     78.65 o 
   8   4  23       50.40       57.79     47.68 o 
  -8   5  23      786.04      754.62     47.83 o 
  -7   5  23      434.27      442.66     37.70 o 
  -6   5  23     1389.27     1494.02     83.78 o 
  -5   5  23      143.87      109.24     39.48 o 
  -4   5  23     3627.23     3896.84     86.90 o 
  -3   5  23      534.14      498.39     59.91 o 
  -2   5  23     3581.13     3405.76    106.08 o 
  -1   5  23     3884.53     3914.06     92.43 o 
   0   5  23      297.48      268.40     39.86 o 
   1   5  23     2578.60     2572.05     79.31 o 
   2   5  23        2.48       -5.05     27.99 o 
   3   5  23     3031.86     3064.57     96.84 o 
   4   5  23     2140.33     2073.29     73.58 o 
   5   5  23      980.25      989.55     69.84 o 
   6   5  23     2097.04     2097.59     87.76 o 
   7   5  23       33.21       14.35     39.00 o 
   8   5  23     1901.97     1853.26     89.46 o 
  -7   6  23     1190.02     1192.94     68.36 o 
  -6   6  23      162.52      105.40     31.68 o 
  -5   6  23     2278.49     2139.29    114.83 o 
  -4   6  23        1.63       -6.70     31.23 o 
  -3   6  23     3215.93     3243.32    103.82 o 
  -2   6  23      928.00     1000.92     76.02 o 
  -1   6  23     1697.71     1715.18     72.38 o 
   0   6  23     3327.83     3368.29     83.62 o 
   1   6  23       16.60       14.98     29.94 o 
   2   6  23     3214.78     3017.30     93.67 o 
   3   6  23       59.86       41.64     38.05 o 
   4   6  23     1595.35     1701.81     79.73 o 
   5   6  23     1962.69     2074.05     77.05 o 
   6   6  23      219.10      216.22     58.89 o 
   7   6  23     2573.14     2786.53    109.84 o 
  -6   7  23     1823.31     1482.99     74.78 o 
  -5   7  23     1005.40      927.54     61.87 o 
  -4   7  23      524.50      618.77     68.93 o 
  -3   7  23     1069.77     1107.62     65.64 o 
  -2   7  23      273.88      228.89     37.23 o 
  -1   7  23     1336.10     1380.62     65.01 o 
   0   7  23       30.68       10.42     31.27 o 
   1   7  23      734.09      662.56     51.29 o 
   2   7  23        0.34       -0.69     35.55 o 
   3   7  23     1575.65     1632.07     64.44 o 
   4   7  23      177.66      180.62     44.14 o 
   5   7  23     1026.03     1124.73     65.53 o 
  -3   8  23       43.15       46.78     61.15 o 
  -2   8  23      864.69      785.64     76.58 o 
  -1   8  23        1.25       27.49     26.73 o 
   0   8  23      708.99      696.11     58.88 o 
   1   8  23       41.13       26.68     30.18 o 
   2   8  23      559.03      607.68     59.23 o 
   3   8  23        6.69       45.44     34.12 o 
  -9   0  24     3247.22     3298.81    168.53 o 
  -8   0  24     2017.90     2076.71    139.72 o 
  -7   0  24     1142.37     1221.78     86.29 o 
  -6   0  24     2430.91     2435.02     98.06 o 
  -5   0  24       14.02       44.83     48.38 o 
  -4   0  24     3584.47     3575.72    116.95 o 
  -3   0  24     2517.18     2410.49     95.42 o 
  -2   0  24     1773.34     1683.49     80.07 o 
  -1   0  24     1464.52     1576.33     73.62 o 
   0   0  24       58.91       82.12     57.08 o 
   1   0  24      425.39      406.43     53.87 o 
   2   0  24      293.46      418.43     86.82 o 
   3   0  24      978.88      911.28     90.31 o 
   4   0  24       40.80       60.72     56.33 o 
   5   0  24     1666.92     1455.50    176.92 o 
   6   0  24       22.47       60.24     60.92 o 
   7   0  24     2078.22     1962.98    159.57 o 
   8   0  24      405.40      447.50     92.61 o 
   9   0  24     1054.92     1140.72    119.73 o 
  -9   1  24      152.76      139.33     47.06 o 
  -8   1  24     1592.48     1615.31     55.78 o 
  -7   1  24     1805.70     1783.15     76.71 o 
  -6   1  24      685.44      687.61     52.00 o 
  -5   1  24     2058.92     2099.86     62.73 o 
  -4   1  24        0.71       20.08     27.57 o 
  -3   1  24     1739.07     1764.81     59.31 o 
  -2   1  24      194.18      191.98     37.43 o 
  -1   1  24     3706.10     3596.17     90.35 o 
   0   1  24     1080.48     1056.07     48.84 o 
   1   1  24     1276.35     1277.70     65.32 o 
   2   1  24     2991.10     3191.59     94.09 o 
   3   1  24       85.01      116.20     41.77 o 
   4   1  24      976.69     1042.85     67.64 o 
   5   1  24      111.04      159.10     47.79 o 
   6   1  24     1280.08     1281.29     94.29 o 
   7   1  24      709.78      687.36    122.60 o 
   8   1  24      466.09      429.26     65.41 o 
   9   1  24      664.25      740.51     76.11 o 
  -9   2  24      183.54      173.10     47.64 o 
  -8   2  24      135.48      108.13     37.83 o 
  -7   2  24      438.72      442.67     51.76 o 
  -6   2  24      513.33      513.08     55.90 o 
  -5   2  24      803.28      798.10     59.23 o 
  -4   2  24     1586.87     1511.29     57.57 o 
  -3   2  24      144.30      162.08     31.52 o 
  -2   2  24     2278.60     2255.72     61.65 o 
  -1   2  24       46.89       68.28     29.40 o 
   0   2  24     4617.89     4698.72    118.39 o 
   1   2  24     2737.13     2691.14    103.63 o 
   2   2  24      590.49      585.13     51.17 o 
   3   2  24     4988.18     5063.84    124.32 o 
   4   2  24      254.60      334.13     52.74 o 
   5   2  24     2426.68     2356.59     84.56 o 
   6   2  24     1142.58     1158.99     85.09 o 
   7   2  24      873.34      949.89     74.63 o 
   8   2  24     1835.16     1884.07    117.83 o 
  -8   3  24      256.09      254.31     41.43 o 
  -7   3  24      432.38      412.50     56.33 o 
  -6   3  24       35.82       40.15     35.58 o 
  -5   3  24      704.65      661.73     40.78 o 
  -4   3  24       47.68       50.89     33.81 o 
  -3   3  24     1139.50     1107.68     46.75 o 
  -2   3  24       63.84       64.51     25.37 o 
  -1   3  24     1328.71     1370.60     75.77 o 
   0   3  24      747.23      765.84     57.68 o 
   1   3  24      958.17      943.01     57.99 o 
   2   3  24     1500.49     1581.21     67.61 o 
   3   3  24      104.78      125.15     42.40 o 
   4   3  24     2169.73     2091.81     77.18 o 
   5   3  24      136.56      142.71     50.21 o 
   6   3  24     1062.85     1092.65     67.53 o 
   7   3  24      337.32      373.43     55.25 o 
   8   3  24      247.77      245.49     52.60 o 
  -8   4  24      458.56      456.32     42.97 o 
  -7   4  24      239.55      231.54     42.13 o 
  -6   4  24     1379.97     1404.84     90.95 o 
  -5   4  24        9.00        8.73     48.37 o 
  -4   4  24      406.73      427.23     36.01 o 
  -3   4  24      240.05      226.44     32.95 o 
  -2   4  24      351.92      333.79     48.18 o 
  -1   4  24     1348.45     1295.86     62.95 o 
   0   4  24        0.16      -15.54     31.66 o 
   1   4  24       60.90       81.36     38.28 o 
   2   4  24       40.81       61.49     39.63 o 
   3   4  24        5.84       21.32     31.04 o 
   4   4  24      144.11      141.91     43.51 o 
   5   4  24       47.00       36.06     39.08 o 
   6   4  24        0.43        0.32     33.10 o 
   7   4  24       68.27       97.53     47.99 o 
  -7   5  24      203.17      147.94     31.68 o 
  -6   5  24        4.51      -11.34     33.79 o 
  -5   5  24      130.64      151.63     51.85 o 
  -4   5  24      327.75      309.77     51.33 o 
  -3   5  24        0.49        0.71     23.07 o 
  -2   5  24      217.53      219.08     52.50 o 
  -1   5  24       38.61       24.36     37.50 o 
   0   5  24        1.09       13.20     31.29 o 
   1   5  24       40.01       28.06     33.45 o 
   2   5  24        1.19       14.47     34.67 o 
   3   5  24      124.34      127.37     41.66 o 
   4   5  24       25.83       19.26     35.09 o 
   5   5  24      117.15       71.47     44.14 o 
   6   5  24        3.23       15.49     35.94 o 
   7   5  24       98.49      101.90    125.48 o 
  -6   6  24      279.55      146.63     49.66 o 
  -5   6  24       84.95       80.76     60.16 o 
  -4   6  24      156.87      187.57     48.06 o 
  -3   6  24      121.93      104.82     42.05 o 
  -2   6  24        0.29       18.16     32.66 o 
  -1   6  24       68.85       66.02     35.10 o 
   0   6  24      108.71      106.14     38.46 o 
   1   6  24       12.87       10.41     34.97 o 
   2   6  24       51.36       56.51     33.66 o 
   3   6  24        8.57       31.43     34.60 o 
   4   6  24       95.92      126.51     45.42 o 
   5   6  24       45.19       73.27     43.33 o 
  -4   7  24      142.67      114.51     54.75 o 
  -3   7  24      248.99      233.11     48.25 o 
  -2   7  24      116.24       94.14     33.81 o 
  -1   7  24       78.26       61.94     42.89 o 
   0   7  24       75.92       54.42     32.85 o 
   1   7  24       70.51       71.28     32.58 o 
   2   7  24      174.60      150.69     43.48 o 
   3   7  24       17.65       26.59     36.05 o 
   4   7  24       23.55       44.91     38.30 o 
  -8   1  25       31.58       16.63     38.37 o 
  -7   1  25      123.47      109.69     37.20 o 
  -6   1  25       74.21       54.61     38.86 o 
  -5   1  25       58.36       27.56     25.50 o 
  -4   1  25       32.55       31.51     26.60 o 
  -3   1  25      198.99      213.50     40.07 o 
  -2   1  25        6.23       33.63     26.51 o 
  -1   1  25      525.33      530.99     43.22 o 
   0   1  25     1549.13     1556.67     60.80 o 
   1   1  25      207.41      173.37     34.93 o 
   2   1  25     1378.10     1388.27     65.51 o 
   3   1  25      298.98      342.40     55.66 o 
   4   1  25      421.90      329.03     54.71 o 
   5   1  25      321.02      361.66     62.82 o 
   6   1  25       62.92       36.80     48.02 o 
   7   1  25      528.37      486.13     82.88 o 
   8   1  25      252.80      300.46     64.67 o 
  -8   2  25       66.11       90.75     38.61 o 
  -7   2  25       31.11       43.35     34.22 o 
  -6   2  25       48.04       85.45     38.21 o 
  -5   2  25      350.80      425.97     55.09 o 
  -4   2  25      168.81      190.33     35.21 o 
  -3   2  25      370.12      446.04     42.85 o 
  -2   2  25      189.03      162.83     33.22 o 
  -1   2  25     1263.05     1253.76     55.49 o 
   0   2  25       16.83       29.38     32.09 o 
   1   2  25      945.79      878.01     60.31 o 
   2   2  25       69.32       73.88     40.29 o 
   3   2  25      989.85     1064.24     67.57 o 
   4   2  25      658.34      729.84     59.54 o 
   5   2  25      375.19      429.00     64.97 o 
   6   2  25      841.83      992.35     72.88 o 
   7   2  25        0.49        0.28     42.72 o 
  -7   3  25     1205.12     1243.67     70.86 o 
  -6   3  25      827.67      733.35     68.19 o 
  -5   3  25     1245.63     1163.40     78.52 o 
  -4   3  25     2615.11     2526.41     79.77 o 
  -3   3  25        1.09      -17.77     25.75 o 
  -2   3  25     1535.35     1543.80     65.67 o 
  -1   3  25      517.05      570.05     51.76 o 
   0   3  25      672.78      706.92     54.97 o 
   1   3  25      189.14      206.98     47.29 o 
   2   3  25       10.96        6.30     28.81 o 
   3   3  25      277.27      259.75     53.91 o 
   4   3  25       50.29       57.58     41.21 o 
   5   3  25      282.17      248.36     52.98 o 
   6   3  25      117.38       97.25     55.91 o 
   7   3  25      580.87      596.16     62.80 o 
  -7   4  25      108.16      105.13     41.18 o 
  -6   4  25     1246.59     1234.72     83.65 o 
  -5   4  25     1088.98     1138.70     88.25 o 
  -4   4  25      337.68      345.38     52.43 o 
  -3   4  25     1875.90     1832.96     62.07 o 
  -2   4  25        0.26       -1.74     22.96 o 
  -1   4  25     2804.42     3009.57    109.89 o 
   0   4  25      340.80      372.40     50.19 o 
   1   4  25      426.75      491.49     46.89 o 
   2   4  25      947.09     1140.25     64.88 o 
   3   4  25      266.16      339.60     60.07 o 
   4   4  25     1579.93     1635.88     85.93 o 
   5   4  25       25.44       22.43     39.17 o 
   6   4  25      792.00      903.09     71.85 o 
  -6   5  25       61.26       32.61     36.34 o 
  -5   5  25      468.77      402.16     56.84 o 
  -4   5  25      363.84      467.97     85.67 o 
  -3   5  25      483.88      496.13     64.64 o 
  -2   5  25     1206.16     1268.42     62.85 o 
  -1   5  25      478.39      458.76     55.16 o 
   0   5  25     2987.00     2866.94     94.55 o 
   1   5  25      281.62      318.92     43.72 o 
   2   5  25     1818.60     1892.86     91.69 o 
   3   5  25     1762.54     1859.86     75.91 o 
   4   5  25      836.20      796.84     87.02 o 
   5   5  25     3705.75     3764.06    112.39 o 
  -4   6  25      781.23      717.76     75.11 o 
  -3   6  25      580.36      627.58     63.94 o 
  -2   6  25      518.83      539.89     51.95 o 
  -1   6  25     2223.06     2182.95     87.01 o 
   0   6  25      146.08      125.94     38.49 o 
   1   6  25     1206.88     1272.75     60.65 o 
   2   6  25      142.81      179.30     40.87 o 
   3   6  25     1259.93     1261.03     74.11 o 
   4   6  25     2154.68     2201.35    101.17 o 
  -1   7  25      198.23      248.31     50.95 o 
   0   7  25      665.62      669.01     55.72 o 
   1   7  25      603.87      657.78     66.25 o 
  -7   0  26     2616.91     2852.82    203.67 o 
  -6   0  26       88.55       85.32     40.80 o 
  -5   0  26     3395.79     3767.37    143.85 o 
  -4   0  26     1767.27     1779.95    117.53 o 
  -3   0  26     1815.81     1884.24    171.67 o 
  -2   0  26     3716.11     3884.00    156.62 o 
  -1   0  26      197.00      190.39     49.00 o 
   0   0  26     3347.05     3556.01    118.81 o 
   1   0  26      712.72      815.97     94.01 o 
   2   0  26      818.21      955.36     73.79 o 
   3   0  26      694.65      586.37    199.65 o 
   4   0  26      389.46      365.76     82.55 o 
   5   0  26      708.87      698.98    228.35 o 
   6   0  26      679.61      633.80    119.43 o 
  -7   1  26      115.08      135.91     42.08 o 
  -6   1  26     2082.65     2183.27    101.37 o 
  -5   1  26       51.48       46.65     28.57 o 
  -4   1  26     2136.30     2121.29     68.14 o 
  -3   1  26     1484.97     1502.92     67.55 o 
  -2   1  26      563.29      589.88     40.85 o 
  -1   1  26     1531.59     1486.67     60.37 o 
   0   1  26      275.18      228.00     42.69 o 
   1   1  26     1546.90     1630.00     61.11 o 
   2   1  26       42.44       73.92     41.83 o 
   3   1  26     1375.13     1487.51     82.03 o 
   4   1  26     1121.89     1200.71     74.35 o 
   5   1  26      550.05      596.16     72.60 o 
   6   1  26     1003.50      924.40     77.72 o 
  -6   2  26       42.63       40.71     36.96 o 
  -5   2  26      200.81      229.84     33.25 o 
  -4   2  26        1.96       13.83     30.26 o 
  -3   2  26      682.32      705.52     45.48 o 
  -2   2  26      309.12      383.95     36.12 o 
  -1   2  26      706.90      776.97     54.56 o 
   0   2  26      823.62      825.64     50.45 o 
   1   2  26      368.82      348.70     47.05 o 
   2   2  26     2636.53     2724.79    109.15 o 
   3   2  26      301.71      300.84     53.01 o 
   4   2  26     1688.65     1804.48     85.94 o 
   5   2  26     1030.34     1089.61     84.52 o 
   6   2  26      579.98      693.76     70.24 o 
  -6   3  26      514.21      531.45     70.12 o 
  -5   3  26       94.73       93.04     47.64 o 
  -4   3  26      258.03      299.80     39.25 o 
  -3   3  26       52.16       47.09     38.91 o 
  -2   3  26      423.27      512.02     61.61 o 
  -1   3  26      839.48      854.73     46.65 o 
   0   3  26       31.03       42.09     37.91 o 
   1   3  26     1178.69     1189.97     72.75 o 
   2   3  26       23.56       52.80     38.69 o 
   3   3  26     1094.17     1060.60     69.07 o 
   4   3  26      133.62      126.42     44.68 o 
   5   3  26      886.79      939.90     77.94 o 
   6   3  26      801.74      774.63     79.68 o 
  -5   4  26      912.69      851.08     67.24 o 
  -4   4  26      450.36      478.34     57.19 o 
  -3   4  26       23.34       54.02     32.07 o 
  -2   4  26      896.75      988.97     50.88 o 
  -1   4  26      159.71      116.67     41.12 o 
   0   4  26      877.86      846.49     61.04 o 
   1   4  26      265.81      245.94     47.15 o 
   2   4  26        4.58        4.48     29.44 o 
   3   4  26      184.49      185.69     49.17 o 
   4   4  26       79.50       79.75     42.16 o 
   5   4  26        2.18       14.13     40.16 o 
  -4   5  26       31.44       26.37     46.20 o 
  -3   5  26      237.95      304.35     60.37 o 
  -2   5  26        9.64        3.36     31.58 o 
  -1   5  26      420.40      451.96     57.61 o 
   0   5  26        5.30       24.41     36.05 o 
   1   5  26       23.81       17.94     33.95 o 
   2   5  26      391.52      333.97     57.69 o 
   3   5  26        0.68       -7.52     36.30 o 
  -1   6  26        3.33       32.51     38.74 o 
   0   6  26       86.34       81.06     38.76 o 
   1   6  26       12.05      -11.81     33.23 o 
  -5   1  27       46.60       30.37     34.78 o 
  -4   1  27        2.54        8.74     25.18 o 
  -3   1  27       60.88       53.79     31.76 o 
  -2   1  27       72.87       51.93     33.10 o 
  -1   1  27       51.88       48.79     30.40 o 
   0   1  27      102.59      104.72     36.44 o 
   1   1  27      549.83      509.21     48.22 o 
   2   1  27      119.28       79.29     36.96 o 
   3   1  27       61.57       47.62     39.73 o 
   4   1  27      251.08      259.00     55.45 o 
   5   1  27        7.56       16.13     38.54 o 
  -5   2  27        1.59       21.02     37.12 o 
  -4   2  27      569.59      579.09     52.36 o 
  -3   2  27        2.47       -4.78     32.25 o 
  -2   2  27      218.58      170.83     39.46 o 
  -1   2  27      131.39      104.04     34.01 o 
   0   2  27      246.85      242.16     39.81 o 
   1   2  27      360.48      337.90     52.36 o 
   2   2  27      103.55       95.48     50.05 o 
   3   2  27      348.29      350.88     56.35 o 
   4   2  27       40.89       22.51     45.61 o 
   5   2  27      536.65      516.76     86.88 o 
  -4   3  27        5.67       16.57     37.41 o 
  -3   3  27     1492.46     1485.90     67.58 o 
  -2   3  27      234.57      209.47     38.44 o 
  -1   3  27     1245.43     1213.67     56.99 o 
   0   3  27     2176.64     2104.08     80.07 o 
   1   3  27        0.51        2.44     39.14 o 
   2   3  27      632.79      705.66     62.11 o 
   3   3  27      322.19      390.48     56.53 o 
   4   3  27      350.40      402.46     66.46 o 
  -3   4  27      119.63       95.61     45.21 o 
  -2   4  27     1463.75     1393.24     58.00 o 
  -1   4  27      623.84      477.16     71.28 o 
   0   4  27      802.02      762.28     64.80 o 
   1   4  27     1098.39     1064.64     76.84 o 
   2   4  27       11.10       12.77     41.43 o 
   3   4  27     1439.39     1485.03     88.40 o 
  -3   0  28     3335.95     3579.29    155.36 o 
  -2   0  28        4.97        0.34     37.58 o 
  -1   0  28     2074.46     2164.59    118.36 o 
   0   0  28      547.90      626.73     96.15 o 
   1   0  28     1163.71     1151.91     84.87 o 
   2   0  28     1383.76     1398.22    123.41 o 
   3   0  28      146.72      149.89     59.91 o 
  -3   1  28      115.60      156.69     41.47 o 
  -2   1  28     1478.03     1544.46     75.13 o 
  -1   1  28       81.93       92.85     38.70 o 
   0   1  28      687.01      751.80     52.30 o 
   1   1  28      280.19      374.56     50.72 o 
   2   1  28      500.74      536.49     50.10 o 
   3   1  28     1090.30     1112.95     75.95 o 
  -3   2  28      154.99      192.44     59.55 o 
  -2   2  28        8.89       14.93     28.30 o 
  -1   2  28      497.93      478.91     46.34 o 
   0   2  28        4.39       17.01     30.35 o 
   1   2  28      480.52      585.31     50.10 o 
   2   2  28       60.56       55.90     40.26 o 
  -1   3  28      129.16      138.21     40.26 o 
   0   3  28      369.84      329.33     54.40 o 
   1   3  28       56.52       38.64     80.31 o 
                                                 
